# Supplementary material for: ﻿Revision of the javanicus species group of the millipede genus Glyphiulus Gervais, 1847, with descriptions of five new species from China (Diplopoda, Spirostreptida, Cambalopsidae)
Source: Zookeys. 2022 Jun 23;1108:89–118. doi: 10.3897/zookeys.1108.85156 (PMC9848670; doi:10.3897/zookeys.1108.85156)
Supplement: XML Treatment for Glyphiulus sinuatoprocessus [file zookeys.1108.85156-treatment1.xml]

<!DOCTYPE tp:taxon-treatment
  PUBLIC "-//TaxonX//DTD Taxonomic Treatment Publishing DTD v0 20100105//EN" "tax-treatment-NSO.dtd">
<tp:taxon-treatment xmlns:tp="http://www.plazi.org/taxpub"><tp:treatment-meta><kwd-group><label>Taxon classification</label><kwd>
                  <named-content content-type="kingdom">Animalia</named-content>
                </kwd><kwd>
                  <named-content content-type="order">Spirostreptida</named-content>
                </kwd><kwd>
                  <named-content content-type="family">Cambalopsidae</named-content>
                </kwd></kwd-group><mixed-citation publication-type="journal"><person-group><name><surname>Zhao</surname><given-names>Yi</given-names></name><name><surname>Guo</surname><given-names>Wan-Ru</given-names></name><name><surname>Golovatch</surname><given-names>Sergei I.</given-names></name><name><surname>Liu</surname><given-names>Wei-Xin</given-names></name></person-group><article-title>﻿Revision of the <italic>javanicus</italic> species group of the millipede genus <italic><tp:taxon-name><tp:taxon-name-part taxon-name-part-type="genus" reg="Glyphiulus">Glyphiulus</tp:taxon-name-part></tp:taxon-name></italic> Gervais, 1847, with descriptions of five new species from China (<tp:taxon-name><tp:taxon-name-part taxon-name-part-type="class">Diplopoda</tp:taxon-name-part></tp:taxon-name>, <tp:taxon-name><tp:taxon-name-part taxon-name-part-type="order">Spirostreptida</tp:taxon-name-part></tp:taxon-name>, <tp:taxon-name><tp:taxon-name-part taxon-name-part-type="family">Cambalopsidae</tp:taxon-name-part></tp:taxon-name>)</article-title><source>Zookeys</source><day>23</day><month>06</month><year>2022</year><volume>1108</volume><fpage>89</fpage><lpage>118</lpage><pub-id pub-id-type="doi">10.3897/zookeys.1108.85156</pub-id></mixed-citation></tp:treatment-meta><tp:nomenclature><label>﻿</label><tp:taxon-name>
                <object-id xmlns:xlink="http://www.w3.org/1999/xlink" content-type="arpha" xlink:type="simple">F11308F2-4721-5427-8D73-BB43F8BBA481</object-id>
                <tp:taxon-name-part taxon-name-part-type="genus" reg="Glyphiulus">Glyphiulus</tp:taxon-name-part>
                <tp:taxon-name-part taxon-name-part-type="species" reg="sinuatoprocessus">sinuatoprocessus</tp:taxon-name-part>
                <object-id xmlns:xlink="http://www.w3.org/1999/xlink" content-type="zoobank" xlink:type="simple">http://zoobank.org/A8C259A1-4697-4890-8E87-442953B8F104</object-id>
              </tp:taxon-name><tp:taxon-authority>Zhao &amp; Liu</tp:taxon-authority><tp:taxon-status xmlns:xlink="http://www.w3.org/1999/xlink" xlink:type="simple">sp. nov.</tp:taxon-status><xref ref-type="fig" rid="F5">Figs 5A</xref><xref ref-type="fig" rid="F6">, 6</xref><xref ref-type="fig" rid="F7">, 7</xref></tp:nomenclature><tp:treatment-sec sec-type="type material" id="SECID0EWBAI"><title>Type material.</title><p><bold><italic>Holotype</italic></bold> ♂ (<named-content xmlns:xlink="http://www.w3.org/1999/xlink" content-type="dwc:institutional_code" xlink:title="South China Agricultural University" xlink:href="http://grbio.org/institution/south-china-agricultural-university" xlink:type="simple">SCAU</named-content> GD7), China, Guangdong Province, Qingyuan City, Yangshan County, Taiping Town, Niubi Village, Cave Niubi Yan, <named-content xmlns:xlink="http://www.w3.org/1999/xlink" content-type="dwc:verbatimCoordinates" xlink:type="simple"><named-content content-type="geo-json" specific-use="{&#34;type&#34;:&#34;Point&#34;,&#34;coordinates&#34;:[112.557639,24.173314]}" id="NCID0EMCAI" xlink:type="simple">24°10'23.93"N, 112°33'27.50"E</named-content></named-content>, 100 m alt., 2014-XII-27, leg. Tian Mingyi, Liu Weixin, Huang Sunbin &amp; Wang Xinhui. <bold><italic>Paratypes</italic></bold>: 1 ♂ (<named-content xmlns:xlink="http://www.w3.org/1999/xlink" content-type="dwc:institutional_code" xlink:title="Zoological Research Museum Koenig" xlink:href="http://grbio.org/institution/zoologisches-forschungsmuseum-alexander-koenig" xlink:type="simple">ZFMK</named-content>), 1 ♂, 1 ♀ (<abbrev xmlns:xlink="http://www.w3.org/1999/xlink" xlink:title="scanning electron microscopy" id="ABBRID0EZCAI" xlink:type="simple">SEM</abbrev>), 2 ♂, 1 ♀ (<named-content xmlns:xlink="http://www.w3.org/1999/xlink" content-type="dwc:institutional_code" xlink:title="South China Agricultural University" xlink:href="http://grbio.org/institution/south-china-agricultural-university" xlink:type="simple">SCAU</named-content> GD7), same data as the holotype.</p></tp:treatment-sec><tp:treatment-sec sec-type="etymology" id="SECID0EFDAI"><title>Etymology.</title><p>To emphasise the apicomesal process of the anterior gonopod coxite being hook-shaped.</p></tp:treatment-sec><tp:treatment-sec sec-type="diagnosis" id="SECID0EKDAI"><title>Diagnosis.</title><p>Differs from congeners of the <italic><tp:taxon-name><tp:taxon-name-part taxon-name-part-type="genus" reg="Glyphiulus"/><tp:taxon-name-part taxon-name-part-type="species" reg="formosus">formosus</tp:taxon-name-part></tp:taxon-name></italic>-group by the anterior gonopod showing a high and digitiform process, in which the tip is hook-shaped, coupled with a short, distally pectinate flagellum of the posterior gonopod. Based on molecular evidence, <italic><tp:taxon-name><tp:taxon-name-part taxon-name-part-type="genus" reg="Glyphiulus">G.</tp:taxon-name-part><tp:taxon-name-part taxon-name-part-type="species" reg="sinuatoprocessus">sinuatoprocessus</tp:taxon-name-part></tp:taxon-name></italic> Zhao &amp; Liu, sp. nov. differs from all other <italic><tp:taxon-name><tp:taxon-name-part taxon-name-part-type="genus" reg="Glyphiulus">Glyphiulus</tp:taxon-name-part></tp:taxon-name></italic> species analysed in a &gt; 16.1% uncorrected p-distance of the COI barcoding gene.</p></tp:treatment-sec><tp:treatment-sec sec-type="description" id="SECID0EMEAI"><title>Description.</title><p>Length ca. 33.0–42.0 (♂) or 45.0–50.0 mm (♀), mid-body rings round in cross-section, their width and height similar, 2.2–2.3 mm (♂) or 2.5–2.8 mm (♀). Body with 52–65 (♂) or 70–76 (♀) podous + 1–4 apodous rings + telson. Colouration orange-brownish to brownish, anterior part of body much darker in alcohol, red-brownish (Fig. <xref ref-type="fig" rid="F5">5A</xref>).</p><fig id="F5" position="float" orientation="portrait"><object-id xmlns:xlink="http://www.w3.org/1999/xlink" content-type="doi" xlink:type="simple">10.3897/zookeys.1108.85156.figure5</object-id><object-id xmlns:xlink="http://www.w3.org/1999/xlink" content-type="arpha" xlink:type="simple">814E26BE-6D7F-5F11-818D-18051E639233</object-id><label>Figure 5.</label><caption><p>Pictures of live animals <bold>A</bold><italic><tp:taxon-name><tp:taxon-name-part taxon-name-part-type="genus" reg="Glyphiulus">G.</tp:taxon-name-part><tp:taxon-name-part taxon-name-part-type="species" reg="sinuatoprocessus">sinuatoprocessus</tp:taxon-name-part></tp:taxon-name></italic> Zhao &amp; Liu, sp. nov. from Cave Niubi Yan <bold>B</bold><italic><tp:taxon-name><tp:taxon-name-part taxon-name-part-type="genus" reg="Glyphiulus">G.</tp:taxon-name-part><tp:taxon-name-part taxon-name-part-type="species" reg="scutatus">scutatus</tp:taxon-name-part></tp:taxon-name></italic> Zhao &amp; Liu, sp. nov. from Cave Bianfu Dong <bold>C</bold><italic><tp:taxon-name><tp:taxon-name-part taxon-name-part-type="genus" reg="Glyphiulus">G.</tp:taxon-name-part><tp:taxon-name-part taxon-name-part-type="species" reg="portaliformis">portaliformis</tp:taxon-name-part></tp:taxon-name></italic> Zhao &amp; Liu, sp. nov. from Cave Baiyan Dong <bold>D</bold><italic><tp:taxon-name><tp:taxon-name-part taxon-name-part-type="genus" reg="Glyphiulus">G.</tp:taxon-name-part><tp:taxon-name-part taxon-name-part-type="species" reg="xiniudong">xiniudong</tp:taxon-name-part></tp:taxon-name></italic> Zhao &amp; Liu, sp. nov. from Cave Xiniu Dong <bold>E</bold><italic><tp:taxon-name><tp:taxon-name-part taxon-name-part-type="genus" reg="Glyphiulus">G.</tp:taxon-name-part><tp:taxon-name-part taxon-name-part-type="species" reg="conuliformis">conuliformis</tp:taxon-name-part></tp:taxon-name></italic> Zhao &amp; Liu, sp. nov. from Cave Yanzi Dong.</p></caption><graphic xmlns:xlink="http://www.w3.org/1999/xlink" xlink:href="zookeys-1108-089_article-85156__-g005.jpg" position="float" orientation="portrait" xlink:type="simple" id="oo_705255.jpg"><uri content-type="original_file" xlink:type="simple">https://binary.pensoft.net/fig/705255</uri></graphic></fig><p><bold><italic>Head</italic></bold> surface smooth (Fig. <xref ref-type="fig" rid="F7">7A</xref>). Labrum with 4 or 5 teeth anteromedially. Ocellaria blackish, with 12–15 (♂) or 17–23 (♀) ommatidia arranged in 1–3 irregular linear rows (Fig. <xref ref-type="fig" rid="F7">7A</xref>). Antennae relatively long, reaching back to ring 3; in length, antennomeres 5 &gt; 3 &gt; 2 &gt; 4 &gt; 6 &gt; 1 &gt; 7. Antennomeres 5–7 each with a distodorsal field or corolla of bacilliform sensilla (sensory bacilli). Antennomere 7 with four sensory cones (Fig. <xref ref-type="fig" rid="F7">7A</xref>). Gnathochilarium with a separate promentum, lamellae linguales and promentum densely setose, a few setae on mentum (Fig. <xref ref-type="fig" rid="F7">7B</xref>). Mandible with a large external tooth and an internal tooth, the latter provided with nine cusps.</p><p><bold><italic>Collum</italic></bold>: crests complete and evident; carinotaxy formula I–III+P+M (Fig. <xref ref-type="fig" rid="F7">7A</xref>). Following metaterga strongly crested; carinotaxy formula 2/2+I/i+3/3 (Fig. <xref ref-type="fig" rid="F6">6</xref>). Ozoporiferous tubercles very large, much higher than wide. Tegument delicately alveolate-areolate, fine longitudinal striations in front of stricture. Metatergal setae absent. Rings 2 and 3 with long pleural flaps (Fig. <xref ref-type="fig" rid="F6">6D</xref>). Limbus more or less regularly denticulate.</p><fig id="F6" position="float" orientation="portrait"><object-id xmlns:xlink="http://www.w3.org/1999/xlink" content-type="doi" xlink:type="simple">10.3897/zookeys.1108.85156.figure6</object-id><object-id xmlns:xlink="http://www.w3.org/1999/xlink" content-type="arpha" xlink:type="simple">04F0C5C7-75A8-5984-AEA8-825A5FB585CD</object-id><label>Figure 6.</label><caption><p><italic><tp:taxon-name><tp:taxon-name-part taxon-name-part-type="genus" reg="Glyphiulus">Glyphiulus</tp:taxon-name-part><tp:taxon-name-part taxon-name-part-type="species" reg="sinuatoprocessus">sinuatoprocessus</tp:taxon-name-part></tp:taxon-name></italic> Zhao &amp; Liu, sp. nov., ♂ paratype <bold>A</bold> rings 2–4, dorsal view <bold>B, E</bold> mid-body rings, dorsal and lateral views, respectively <bold>C</bold> posterior body rings, dorsal view <bold>D</bold> rings 2–5, sublateral view <bold>F</bold> cross-section of a mid-body ring, caudal view. Scale bars: 1 mm. Abbreviation: pf: pleural flap.</p></caption><graphic xmlns:xlink="http://www.w3.org/1999/xlink" xlink:href="zookeys-1108-089_article-85156__-g006.jpg" position="float" orientation="portrait" xlink:type="simple" id="oo_705256.jpg"><uri content-type="original_file" xlink:type="simple">https://binary.pensoft.net/fig/705256</uri></graphic></fig><fig id="F7" position="float" orientation="portrait"><object-id xmlns:xlink="http://www.w3.org/1999/xlink" content-type="doi" xlink:type="simple">10.3897/zookeys.1108.85156.figure7</object-id><object-id xmlns:xlink="http://www.w3.org/1999/xlink" content-type="arpha" xlink:type="simple">62539263-0F5D-544A-9904-038FCEF6750F</object-id><label>Figure 7.</label><caption><p><italic><tp:taxon-name><tp:taxon-name-part taxon-name-part-type="genus" reg="Glyphiulus">Glyphiulus</tp:taxon-name-part><tp:taxon-name-part taxon-name-part-type="species" reg="sinuatoprocessus">sinuatoprocessus</tp:taxon-name-part></tp:taxon-name></italic> Zhao &amp; Liu, sp. nov., ♂ paratype <bold>A</bold> head, collum and antenna <bold>B</bold> gnathochilarium <bold>C</bold> penes <bold>D</bold> leg 1, frontal view <bold>E</bold> leg 3, frontal view <bold>F</bold> mid-leg <bold>G</bold> ♀ paratype, vulvae <bold>H</bold> anterior gonopods, caudal view <bold>I</bold> posterior gonopod, caudal view <bold>J</bold> flagellum. Scale bars: 0.5 mm (<bold>A, B</bold>), 0.2 mm, (<bold>C–I</bold>), 0.1 mm (<bold>J</bold>).</p></caption><graphic xmlns:xlink="http://www.w3.org/1999/xlink" xlink:href="zookeys-1108-089_article-85156__-g007.jpg" position="float" orientation="portrait" xlink:type="simple" id="oo_705257.jpg"><uri content-type="original_file" xlink:type="simple">https://binary.pensoft.net/fig/705257</uri></graphic></fig><p><bold><italic>Epiproct</italic></bold> simple, very narrow, caudal edge uneven, with a strong central tubercle dorsally (Fig. <xref ref-type="fig" rid="F6">6C</xref>). Paraprocts rather regularly convex, each with several irregular rows of setae. Hypoproct transversely bean-shaped, with 3+3 small setae near caudal margin.</p><p><bold><italic>Legs</italic></bold> slender, about 1.2 times as long as mid-body height; claw with a small accessory spine at base, about 1/3 as long as claw (Fig. <xref ref-type="fig" rid="F7">7F</xref>). ♂ legs 1 very strongly reduced, represented by a sternum showing a pair of small, fused, paramedian, subunciform prongs directed forward, with about 10–11+10–11 long setae at base; flanked by strongly separated, rudimentary, 2-segmented leg vestiges, first segment being much larger (Fig. <xref ref-type="fig" rid="F7">7D</xref>). ♂ legs 2 slightly hypertrophied, coxae large; penes small, much shorter than coxae, oblong-subtrapeziform, each with two strong setae distolaterally (Fig. <xref ref-type="fig" rid="F7">7C</xref>). ♂ legs 3 modified through coxae being especially slender and elongate (Fig. <xref ref-type="fig" rid="F7">7E</xref>). ♂ femora 6 and 7 normal, without modifications.</p><p><bold><italic>Anterior gonopods</italic></bold> (Fig. <xref ref-type="fig" rid="F7">7H</xref>) with a broad and plate-shaped coxosternum supporting about 18–20 microsetae near distal margin; apicomesal process of coxite very high, digitiform, tip narrow and hook-shaped. Telopodite large and coiled, 1-segmented, lateral in position, slightly higher than lateral corner of coxite and with a field of 5–10 microspinules at base and 6–8 strong setae apically.</p><p><bold><italic>Posterior gonopods</italic></bold> (Fig. <xref ref-type="fig" rid="F7">7I</xref>) compact. Coxite subquadrate, with a circular field of 12–15 basolateral microspinules in frontal view and an elongated field of 20–25 microspinules in caudal view; apical and mesal parts of coxite with dense, strong and curved setae. Lamelliform lobe membranous, with a short, distally pectinate flagellum (Fig. <xref ref-type="fig" rid="F7">7J</xref>).</p><p><bold><italic>Vulvae</italic></bold> very simple, bare, modestly emarginate medially (Fig. <xref ref-type="fig" rid="F7">7G</xref>).</p></tp:treatment-sec><tp:treatment-sec sec-type="remarks" id="SECID0EJNAI"><title>Remarks.</title><p>In the absence of direct troglomorphic traits, this species can only be considered as troglophilic at most. In the Guangdong Province and in Hong Kong, only <italic><tp:taxon-name><tp:taxon-name-part taxon-name-part-type="genus" reg="Glyphiulus">G.</tp:taxon-name-part><tp:taxon-name-part taxon-name-part-type="species" reg="formosus">formosus</tp:taxon-name-part></tp:taxon-name></italic> and <italic><tp:taxon-name><tp:taxon-name-part taxon-name-part-type="genus" reg="Glyphiulus">G.</tp:taxon-name-part><tp:taxon-name-part taxon-name-part-type="species" reg="granulatus">granulatus</tp:taxon-name-part></tp:taxon-name></italic> have been recorded as yet.</p></tp:treatment-sec></tp:taxon-treatment>
