# Supplementary material for: ﻿Revision of the javanicus species group of the millipede genus Glyphiulus Gervais, 1847, with descriptions of five new species from China (Diplopoda, Spirostreptida, Cambalopsidae)
Source: Zookeys. 2022 Jun 23;1108:89–118. doi: 10.3897/zookeys.1108.85156 (PMC9848670; doi:10.3897/zookeys.1108.85156)
Supplement: XML Treatment for Glyphiulus conuliformis [file zookeys.1108.85156-treatment2.xml]

<!DOCTYPE tp:taxon-treatment
  PUBLIC "-//TaxonX//DTD Taxonomic Treatment Publishing DTD v0 20100105//EN" "tax-treatment-NSO.dtd">
<tp:taxon-treatment xmlns:tp="http://www.plazi.org/taxpub"><tp:treatment-meta><kwd-group><label>Taxon classification</label><kwd>
                  <named-content content-type="kingdom">Animalia</named-content>
                </kwd><kwd>
                  <named-content content-type="order">Spirostreptida</named-content>
                </kwd><kwd>
                  <named-content content-type="family">Cambalopsidae</named-content>
                </kwd></kwd-group><mixed-citation publication-type="journal"><person-group><name><surname>Zhao</surname><given-names>Yi</given-names></name><name><surname>Guo</surname><given-names>Wan-Ru</given-names></name><name><surname>Golovatch</surname><given-names>Sergei I.</given-names></name><name><surname>Liu</surname><given-names>Wei-Xin</given-names></name></person-group><article-title>﻿Revision of the <italic>javanicus</italic> species group of the millipede genus <italic><tp:taxon-name><tp:taxon-name-part taxon-name-part-type="genus" reg="Glyphiulus">Glyphiulus</tp:taxon-name-part></tp:taxon-name></italic> Gervais, 1847, with descriptions of five new species from China (<tp:taxon-name><tp:taxon-name-part taxon-name-part-type="class">Diplopoda</tp:taxon-name-part></tp:taxon-name>, <tp:taxon-name><tp:taxon-name-part taxon-name-part-type="order">Spirostreptida</tp:taxon-name-part></tp:taxon-name>, <tp:taxon-name><tp:taxon-name-part taxon-name-part-type="family">Cambalopsidae</tp:taxon-name-part></tp:taxon-name>)</article-title><source>Zookeys</source><day>23</day><month>06</month><year>2022</year><volume>1108</volume><fpage>89</fpage><lpage>118</lpage><pub-id pub-id-type="doi">10.3897/zookeys.1108.85156</pub-id></mixed-citation></tp:treatment-meta><tp:nomenclature><label>﻿</label><tp:taxon-name>
                <object-id xmlns:xlink="http://www.w3.org/1999/xlink" content-type="arpha" xlink:type="simple">CB523FEB-7A25-5460-9F1B-4086B3618D6B</object-id>
                <tp:taxon-name-part taxon-name-part-type="genus" reg="Glyphiulus">Glyphiulus</tp:taxon-name-part>
                <tp:taxon-name-part taxon-name-part-type="species" reg="conuliformis">conuliformis</tp:taxon-name-part>
                <object-id xmlns:xlink="http://www.w3.org/1999/xlink" content-type="zoobank" xlink:type="simple">http://zoobank.org/7FCC4E95-5E67-450E-8003-D5F41C71E5B1</object-id>
              </tp:taxon-name><tp:taxon-authority>Zhao &amp; Liu</tp:taxon-authority><tp:taxon-status xmlns:xlink="http://www.w3.org/1999/xlink" xlink:type="simple">sp. nov.</tp:taxon-status><xref ref-type="fig" rid="F5">Figs 5E</xref><xref ref-type="fig" rid="F8">, 8</xref><xref ref-type="fig" rid="F9">, 9</xref></tp:nomenclature><tp:treatment-sec sec-type="type material" id="SECID0E2PAI"><title>Type material.</title><p><bold><italic>Holotype</italic></bold> ♂ (<named-content xmlns:xlink="http://www.w3.org/1999/xlink" content-type="dwc:institutional_code" xlink:title="South China Agricultural University" xlink:href="http://grbio.org/institution/south-china-agricultural-university" xlink:type="simple">SCAU</named-content> G24), China, Guangdong Province, Yangjiang City, Yangchun, Cave Yanzi Dong, <named-content xmlns:xlink="http://www.w3.org/1999/xlink" content-type="dwc:verbatimCoordinates" xlink:type="simple"><named-content content-type="geo-json" specific-use="{&#34;type&#34;:&#34;Point&#34;,&#34;coordinates&#34;:[111.613889,22.083333]}" id="NCID0ERQAI" xlink:type="simple">22°5'N, 111°36'50"E</named-content></named-content>, 400 m alt., 2016-X-29, leg. Tian Mingyi, Chen Mengzhen &amp; Wang Dianmei. <bold><italic>Paratypes</italic></bold>: 2 ♂, 26 ♀ (<named-content xmlns:xlink="http://www.w3.org/1999/xlink" content-type="dwc:institutional_code" xlink:title="South China Agricultural University" xlink:href="http://grbio.org/institution/south-china-agricultural-university" xlink:type="simple">SCAU</named-content> G24), same data as the holotype.</p></tp:treatment-sec><tp:treatment-sec sec-type="etymology" id="SECID0EBRAI"><title>Etymology.</title><p>To emphasise the metatergal anterior tubercles being very sharp and coniform.</p></tp:treatment-sec><tp:treatment-sec sec-type="diagnosis" id="SECID0EGRAI"><title>Diagnosis.</title><p>Differs from congeners of the <italic><tp:taxon-name><tp:taxon-name-part taxon-name-part-type="genus" reg="Glyphiulus"/><tp:taxon-name-part taxon-name-part-type="species" reg="formosus">formosus</tp:taxon-name-part></tp:taxon-name></italic>-group by the conical shape of the anterior tubercles of metaterga and by the first segment of the telopodite being significantly enlarged in ♂ legs 1, combined with the anterior gonopod process being slender, finger-shaped and curved inwards distally. Based on molecular evidence, <italic><tp:taxon-name><tp:taxon-name-part taxon-name-part-type="genus" reg="Glyphiulus">G.</tp:taxon-name-part><tp:taxon-name-part taxon-name-part-type="species" reg="conuliformis">conuliformis</tp:taxon-name-part></tp:taxon-name></italic> Zhao &amp; Liu, sp. nov. differs from all other <italic><tp:taxon-name><tp:taxon-name-part taxon-name-part-type="genus" reg="Glyphiulus">Glyphiulus</tp:taxon-name-part></tp:taxon-name></italic> species analysed in a &gt; 17.0% uncorrected p-distance of the COI barcoding gene.</p></tp:treatment-sec><tp:treatment-sec sec-type="description" id="SECID0EISAI"><title>Description.</title><p>Length ca. 32.5–37.0 (♂) or 47.0–58.0 mm (♀), mid-body rings round in cross-section, their width and height similar, 1.7–2.0 mm (♂) or 2.2–3.0 mm (♀). Body with 48–53 (♂) or 57–67 (♀) podous + 2–4 apodous rings + telson. Colouration dark brownish, head and legs yellowish (Fig. <xref ref-type="fig" rid="F5">5E</xref>).</p><p><bold><italic>Head</italic></bold> surface smooth. Labrum with four teeth anteromedially (Fig. <xref ref-type="fig" rid="F9">9C</xref>). Ocellaria blackish, with 12–22 ommatidia arranged in 2–3 irregular linear rows (Fig. <xref ref-type="fig" rid="F9">9A</xref>). Antennae slender, slightly clavate, reaching back to middle of rings 2 and 3; in length, antennomeres 5 &gt; 3 &gt; 2 ≈ 4 &gt; 6 &gt; 1 &gt; 7. Antennomeres 5–7 each with a distodorsal field or corolla of bacilliform sensilla (sensory bacilli). Antennomere 7 with four sensory cones (Fig. <xref ref-type="fig" rid="F9">9B</xref>). Gnathochilarium with a separate promentum, polytrichous on promentum and mentum, lamellae linguales each with 6–7 setae (Fig. <xref ref-type="fig" rid="F9">9C</xref>). Mandible not dissected.</p><p><bold><italic>Collum</italic></bold>: crests complete and evident; carinotaxy formula I–III+P+M (Figs <xref ref-type="fig" rid="F8">8A, B</xref>). Following metaterga strongly crested, anterior tubercles very sharp and coniform; carinotaxy formula 2/2+I/i+3/3 (Fig. <xref ref-type="fig" rid="F8">8</xref>). Ozoporiferous tubercles very large, coniform (Figs <xref ref-type="fig" rid="F8">8C, D</xref>). Tegument delicately alveolate-areolate, fine longitudinal striations in front of stricture. Rings 2 and 3 with long pleural flaps.</p><fig id="F8" position="float" orientation="portrait"><object-id xmlns:xlink="http://www.w3.org/1999/xlink" content-type="doi" xlink:type="simple">10.3897/zookeys.1108.85156.figure8</object-id><object-id xmlns:xlink="http://www.w3.org/1999/xlink" content-type="arpha" xlink:type="simple">C71C6812-BBFB-5F10-8CDF-7582B2833BE2</object-id><label>Figure 8.</label><caption><p><italic><tp:taxon-name><tp:taxon-name-part taxon-name-part-type="genus" reg="Glyphiulus">Glyphiulus</tp:taxon-name-part><tp:taxon-name-part taxon-name-part-type="species" reg="conuliformis">conuliformis</tp:taxon-name-part></tp:taxon-name></italic> Zhao &amp; Liu, sp. nov., ♂ paratype <bold>A, B</bold> anterior body rings, dorsal and lateral views <bold>C, D</bold> mid-body rings, dorsal and lateral views, respectively <bold>E, F</bold> posterior body rings, dorsal and ventral views, respectively. Scale bars: 1 mm. Abbreviation: ot: ozoporiferous tubercle.</p></caption><graphic xmlns:xlink="http://www.w3.org/1999/xlink" xlink:href="zookeys-1108-089_article-85156__-g008.jpg" position="float" orientation="portrait" xlink:type="simple" id="oo_705258.jpg"><uri content-type="original_file" xlink:type="simple">https://binary.pensoft.net/fig/705258</uri></graphic></fig><p><bold><italic>Epiproct</italic></bold> simple, caudal edge with a very low central protrusion, dorsally with an obvious sharp tubercle (Fig. <xref ref-type="fig" rid="F8">8E</xref>). Paraprocts regularly convex, each with several irregular rows of setae (Fig. <xref ref-type="fig" rid="F8">8F</xref>). Hypoproct transversely bean-shaped, with 3+3 small setae.</p><p><bold><italic>Legs</italic></bold> slender, about 1.3 times as long as mid-body height; claw with a small accessory spine at base, about 1/6 as long as claw (Fig. <xref ref-type="fig" rid="F9">9D</xref>). ♂ legs 1 very strongly reduced, represented by a sternum showing a pair of small, unfused, paramedian, subunciform prongs directed forward, with about 4–5+4–5 long setae at base; flanked by strongly separated, rudimentary, 2-segmented, asymmetric leg vestiges, first segment significantly enlarged (Fig. <xref ref-type="fig" rid="F9">9F</xref>). ♂ legs 2 slightly hypertrophied, coxae large; penes rather small, much shorter than coxae, oblong-subtrapeziform, each with 1 or 2 strong setae distolaterally (Fig. <xref ref-type="fig" rid="F9">9H</xref>). ♂ legs 3 modified through coxae being especially slender and elongate (Fig. <xref ref-type="fig" rid="F9">9E</xref>). ♂ femora 6 and 7 normal, without modifications.</p><fig id="F9" position="float" orientation="portrait"><object-id xmlns:xlink="http://www.w3.org/1999/xlink" content-type="doi" xlink:type="simple">10.3897/zookeys.1108.85156.figure9</object-id><object-id xmlns:xlink="http://www.w3.org/1999/xlink" content-type="arpha" xlink:type="simple">6BE7CF74-29AF-5791-BAAF-3ADB34BE6A02</object-id><label>Figure 9.</label><caption><p><italic><tp:taxon-name><tp:taxon-name-part taxon-name-part-type="genus" reg="Glyphiulus">Glyphiulus</tp:taxon-name-part><tp:taxon-name-part taxon-name-part-type="species" reg="conuliformis">conuliformis</tp:taxon-name-part></tp:taxon-name></italic> Zhao &amp; Liu, sp. nov., ♂ paratype <bold>A</bold> head and collum <bold>B</bold> right antenna, oral view <bold>C</bold> gnathochilarium <bold>D</bold> mid-leg and claw <bold>E</bold> leg 3, caudal view <bold>F</bold> leg 1, frontal view <bold>G</bold> ♀ paratype, vulvae <bold>H</bold> penes <bold>I</bold> anterior gonopods, caudal view <bold>J, K</bold> posterior gonopods, frontal and caudal views, respectively. Scale bars: 0.5 mm (<bold>A–E</bold>), 0.2 mm (<bold>F–K</bold>).</p></caption><graphic xmlns:xlink="http://www.w3.org/1999/xlink" xlink:href="zookeys-1108-089_article-85156__-g009.jpg" position="float" orientation="portrait" xlink:type="simple" id="oo_705259.jpg"><uri content-type="original_file" xlink:type="simple">https://binary.pensoft.net/fig/705259</uri></graphic></fig><p><bold><italic>Anterior gonopods</italic></bold> (Fig. <xref ref-type="fig" rid="F9">9I</xref>) with a broad and plate-shaped coxosternum supplied with about 14–16 microsetae near distal margin; apicomesal process of coxite high, slender and digitiform, curved inwards distally. Telopodite very large and stout, coiled, 1-segmented, lateral in position, almost parallel to lateral corner of coxite, with a field of 8–16 microspinules at base and five strong setae apically.</p><p><bold><italic>Posterior gonopods</italic></bold> (Figs <xref ref-type="fig" rid="F9">9J, K</xref>) compact. Coxite subtrapezoid, with a longitudinal field of 22–24 basolateral microspinules in frontal view and a slanted field of 32–36 median microspinules in caudal view; apical and mesal parts of coxite with dense, strong and curved setae. Lamelliform lobe membranous, with a rather short and broad flagellum.</p><p><bold><italic>Vulvae</italic></bold> very simple, bare, M-shaped (Fig. <xref ref-type="fig" rid="F9">9G</xref>).</p></tp:treatment-sec><tp:treatment-sec sec-type="remarks" id="SECID0ERYAI"><title>Remark.</title><p>In the absence of direct troglomorphic traits, this species can only be considered as troglophilic at most.</p></tp:treatment-sec><tp:treatment-sec><!--Section generated to contain objects referenced in tp:taxon-treatment.--><fig id="F5" position="float" orientation="portrait"><object-id xmlns:xlink="http://www.w3.org/1999/xlink" content-type="doi" xlink:type="simple">10.3897/zookeys.1108.85156.figure5</object-id><object-id xmlns:xlink="http://www.w3.org/1999/xlink" content-type="arpha" xlink:type="simple">814E26BE-6D7F-5F11-818D-18051E639233</object-id><label>Figure 5.</label><caption><p>Pictures of live animals <bold>A</bold><italic><tp:taxon-name><tp:taxon-name-part taxon-name-part-type="genus" reg="Glyphiulus">G.</tp:taxon-name-part><tp:taxon-name-part taxon-name-part-type="species" reg="sinuatoprocessus">sinuatoprocessus</tp:taxon-name-part></tp:taxon-name></italic> Zhao &amp; Liu, sp. nov. from Cave Niubi Yan <bold>B</bold><italic><tp:taxon-name><tp:taxon-name-part taxon-name-part-type="genus" reg="Glyphiulus">G.</tp:taxon-name-part><tp:taxon-name-part taxon-name-part-type="species" reg="scutatus">scutatus</tp:taxon-name-part></tp:taxon-name></italic> Zhao &amp; Liu, sp. nov. from Cave Bianfu Dong <bold>C</bold><italic><tp:taxon-name><tp:taxon-name-part taxon-name-part-type="genus" reg="Glyphiulus">G.</tp:taxon-name-part><tp:taxon-name-part taxon-name-part-type="species" reg="portaliformis">portaliformis</tp:taxon-name-part></tp:taxon-name></italic> Zhao &amp; Liu, sp. nov. from Cave Baiyan Dong <bold>D</bold><italic><tp:taxon-name><tp:taxon-name-part taxon-name-part-type="genus" reg="Glyphiulus">G.</tp:taxon-name-part><tp:taxon-name-part taxon-name-part-type="species" reg="xiniudong">xiniudong</tp:taxon-name-part></tp:taxon-name></italic> Zhao &amp; Liu, sp. nov. from Cave Xiniu Dong <bold>E</bold><italic><tp:taxon-name><tp:taxon-name-part taxon-name-part-type="genus" reg="Glyphiulus">G.</tp:taxon-name-part><tp:taxon-name-part taxon-name-part-type="species" reg="conuliformis">conuliformis</tp:taxon-name-part></tp:taxon-name></italic> Zhao &amp; Liu, sp. nov. from Cave Yanzi Dong.</p></caption><graphic xmlns:xlink="http://www.w3.org/1999/xlink" xlink:href="zookeys-1108-089_article-85156__-g005.jpg" position="float" orientation="portrait" xlink:type="simple" id="oo_705255.jpg"><uri content-type="original_file" xlink:type="simple">https://binary.pensoft.net/fig/705255</uri></graphic></fig></tp:treatment-sec></tp:taxon-treatment>
