# Supplementary material for: ﻿Revision of the javanicus species group of the millipede genus Glyphiulus Gervais, 1847, with descriptions of five new species from China (Diplopoda, Spirostreptida, Cambalopsidae)
Source: Zookeys. 2022 Jun 23;1108:89–118. doi: 10.3897/zookeys.1108.85156 (PMC9848670; doi:10.3897/zookeys.1108.85156)
Supplement: XML Treatment for Glyphiulus xiniudong [file zookeys.1108.85156-treatment3.xml]

<!DOCTYPE tp:taxon-treatment
  PUBLIC "-//TaxonX//DTD Taxonomic Treatment Publishing DTD v0 20100105//EN" "tax-treatment-NSO.dtd">
<tp:taxon-treatment xmlns:tp="http://www.plazi.org/taxpub"><tp:treatment-meta><kwd-group><label>Taxon classification</label><kwd>
                  <named-content content-type="kingdom">Animalia</named-content>
                </kwd><kwd>
                  <named-content content-type="order">Spirostreptida</named-content>
                </kwd><kwd>
                  <named-content content-type="family">Cambalopsidae</named-content>
                </kwd></kwd-group><mixed-citation publication-type="journal"><person-group><name><surname>Zhao</surname><given-names>Yi</given-names></name><name><surname>Guo</surname><given-names>Wan-Ru</given-names></name><name><surname>Golovatch</surname><given-names>Sergei I.</given-names></name><name><surname>Liu</surname><given-names>Wei-Xin</given-names></name></person-group><article-title>﻿Revision of the <italic>javanicus</italic> species group of the millipede genus <italic><tp:taxon-name><tp:taxon-name-part taxon-name-part-type="genus" reg="Glyphiulus">Glyphiulus</tp:taxon-name-part></tp:taxon-name></italic> Gervais, 1847, with descriptions of five new species from China (<tp:taxon-name><tp:taxon-name-part taxon-name-part-type="class">Diplopoda</tp:taxon-name-part></tp:taxon-name>, <tp:taxon-name><tp:taxon-name-part taxon-name-part-type="order">Spirostreptida</tp:taxon-name-part></tp:taxon-name>, <tp:taxon-name><tp:taxon-name-part taxon-name-part-type="family">Cambalopsidae</tp:taxon-name-part></tp:taxon-name>)</article-title><source>Zookeys</source><day>23</day><month>06</month><year>2022</year><volume>1108</volume><fpage>89</fpage><lpage>118</lpage><pub-id pub-id-type="doi">10.3897/zookeys.1108.85156</pub-id></mixed-citation></tp:treatment-meta><tp:nomenclature><label>﻿</label><tp:taxon-name>
                <object-id xmlns:xlink="http://www.w3.org/1999/xlink" content-type="arpha" xlink:type="simple">FCF9A2D3-31C5-523D-AE28-7198FC9D518C</object-id>
                <tp:taxon-name-part taxon-name-part-type="genus" reg="Glyphiulus">Glyphiulus</tp:taxon-name-part>
                <tp:taxon-name-part taxon-name-part-type="species" reg="xiniudong">xiniudong</tp:taxon-name-part>
                <object-id xmlns:xlink="http://www.w3.org/1999/xlink" content-type="zoobank" xlink:type="simple">http://zoobank.org/6F0C1D58-BCAB-4FF0-AA4E-22D189E7202D</object-id>
              </tp:taxon-name><tp:taxon-authority>Zhao &amp; Liu</tp:taxon-authority><tp:taxon-status xmlns:xlink="http://www.w3.org/1999/xlink" xlink:type="simple">sp. nov.</tp:taxon-status><xref ref-type="fig" rid="F5">Figs 5D</xref><xref ref-type="fig" rid="F10">, 10</xref><xref ref-type="fig" rid="F11">, 11</xref></tp:nomenclature><tp:treatment-sec sec-type="type material" id="SECID0EM1AI"><title>Type material.</title><p><bold><italic>Holotype</italic></bold> ♂ (<named-content xmlns:xlink="http://www.w3.org/1999/xlink" content-type="dwc:institutional_code" xlink:title="South China Agricultural University" xlink:href="http://grbio.org/institution/south-china-agricultural-university" xlink:type="simple">SCAU</named-content> G78), China, Guangxi Zhuang Autonomous Region, Laibin City, Wuxuan County, Cave Xiniu Dong, <named-content xmlns:xlink="http://www.w3.org/1999/xlink" content-type="dwc:verbatimCoordinates" xlink:type="simple"><named-content content-type="geo-json" specific-use="{&#34;type&#34;:&#34;Point&#34;,&#34;coordinates&#34;:[109.548611,23.550000]}" id="NCID0EC2AI" xlink:type="simple">23°33'N, 109°32'55"E</named-content></named-content>, 100 m alt., 2021-I-15, leg. Tian Mingyi, Liu Weixin &amp; Zhao Yi. <bold><italic>Paratypes</italic></bold>: 4 ♂, 30 ♀ (<named-content xmlns:xlink="http://www.w3.org/1999/xlink" content-type="dwc:institutional_code" xlink:title="South China Agricultural University" xlink:href="http://grbio.org/institution/south-china-agricultural-university" xlink:type="simple">SCAU</named-content> G78), same data as the holotype.</p></tp:treatment-sec><tp:treatment-sec sec-type="etymology" id="SECID0ES2AI"><title>Etymology.</title><p>To emphasise the provenance of this species from the “Xiniu” Cave, in Chinese meaning “rhinoceros”; noun in apposition.</p></tp:treatment-sec><tp:treatment-sec sec-type="diagnosis" id="SECID0EX2AI"><title>Diagnosis.</title><p>Differs from congeners of the <italic><tp:taxon-name><tp:taxon-name-part taxon-name-part-type="genus" reg="Glyphiulus"/><tp:taxon-name-part taxon-name-part-type="species" reg="formosus">formosus</tp:taxon-name-part></tp:taxon-name></italic>-group by the metazonae with an obvious, corrugate, carved texture and by the leg claw with a rather large accessory spine, coupled with a long subtriangular coxosternum of the anterior gonopod, the latter process being narrow and digitiform. Based on molecular evidence, <italic><tp:taxon-name><tp:taxon-name-part taxon-name-part-type="genus" reg="Glyphiulus">G.</tp:taxon-name-part><tp:taxon-name-part taxon-name-part-type="species" reg="xiniudong">xiniudong</tp:taxon-name-part></tp:taxon-name></italic> Zhao &amp; Liu, sp. nov. differs from all other <italic><tp:taxon-name><tp:taxon-name-part taxon-name-part-type="genus" reg="Glyphiulus">Glyphiulus</tp:taxon-name-part></tp:taxon-name></italic> species analysed in a &gt; 14.7% uncorrected p-distance of the COI barcoding gene.</p></tp:treatment-sec><tp:treatment-sec sec-type="description" id="SECID0EZ3AI"><title>Description.</title><p>Length ca. 28.0–31.0 (♂) or 26.0–41.0 mm (♀), mid-body rings round in cross-section, their width and height similar, 1.1–1.3 (♂) or 1.2–1.8 mm (♀). Body with 42–54 (♂) or 45–64 (♀) podous + 0–3 apodous rings + telson. Colouration purple-brownish, legs almost transparent (Fig. <xref ref-type="fig" rid="F5">5D</xref>).</p><p><bold><italic>Head</italic></bold> surface smooth. Labrum with four teeth anteromedially. Ocellaria blackish, with 9–13 ommatidia arranged in 1–2 irregular linear rows (Figs <xref ref-type="fig" rid="F10">10B</xref>, <xref ref-type="fig" rid="F11">11A</xref>). Antennae short, slightly clavate, reaching back to caudal margin of ring 2; in length, antennomeres 5 &gt; 3 &gt; 4 ≈ 2 &gt; 6 &gt; 1 &gt; 7. Antennomeres 5–7 each with a distodorsal field or corolla of bacilliform sensilla (sensory bacilli). Antennomere 7 with four sensory cones (Fig. <xref ref-type="fig" rid="F11">11B</xref>). Gnathochilarium with a separate promentum, polytrichous on promentum and mentum, lamellae linguales each with 6–7 setae (Fig. <xref ref-type="fig" rid="F11">11B</xref>). Mandible not dissected.</p><fig id="F10" position="float" orientation="portrait"><object-id xmlns:xlink="http://www.w3.org/1999/xlink" content-type="doi" xlink:type="simple">10.3897/zookeys.1108.85156.figure10</object-id><object-id xmlns:xlink="http://www.w3.org/1999/xlink" content-type="arpha" xlink:type="simple">4992C2C0-4DE8-56CF-B7C9-B0A73E518C0B</object-id><label>Figure 10.</label><caption><p><italic><tp:taxon-name><tp:taxon-name-part taxon-name-part-type="genus" reg="Glyphiulus">Glyphiulus</tp:taxon-name-part><tp:taxon-name-part taxon-name-part-type="species" reg="xiniudong">xiniudong</tp:taxon-name-part></tp:taxon-name></italic> Zhao &amp; Liu, sp. nov., ♂ paratype <bold>A, B</bold> anterior body rings, dorsal and lateral views <bold>C, D</bold> mid-body rings, dorsal and lateral views, respectively <bold>E, F</bold> posterior body rings, dorsal and ventral views, respectively. Scale bars: 1 mm.</p></caption><graphic xmlns:xlink="http://www.w3.org/1999/xlink" xlink:href="zookeys-1108-089_article-85156__-g010.jpg" position="float" orientation="portrait" xlink:type="simple" id="oo_705260.jpg"><uri content-type="original_file" xlink:type="simple">https://binary.pensoft.net/fig/705260</uri></graphic></fig><fig id="F11" position="float" orientation="portrait"><object-id xmlns:xlink="http://www.w3.org/1999/xlink" content-type="doi" xlink:type="simple">10.3897/zookeys.1108.85156.figure11</object-id><object-id xmlns:xlink="http://www.w3.org/1999/xlink" content-type="arpha" xlink:type="simple">F46044C3-5D68-5F13-BED1-A1CC2B3C1234</object-id><label>Figure 11.</label><caption><p><italic><tp:taxon-name><tp:taxon-name-part taxon-name-part-type="genus" reg="Glyphiulus">Glyphiulus</tp:taxon-name-part><tp:taxon-name-part taxon-name-part-type="species" reg="xiniudong">xiniudong</tp:taxon-name-part></tp:taxon-name></italic> Zhao &amp; Liu, sp. nov., ♂ paratype <bold>A</bold> head and collum <bold>B</bold> gnathochilarium and left antenna <bold>C</bold> mid-body leg and claw <bold>D</bold> leg 1, frontal view <bold>E</bold> penes <bold>F</bold> ♀ paratype, vulvae <bold>G</bold> anterior gonopods, caudal view <bold>H, J</bold> posterior gonopod, frontal view <bold>I, K</bold> posterior gonopod, caudal view. Scale bars: 0.5 mm (<bold>A, B</bold>), 0.2 mm (<bold>C–I</bold>), 0.1 mm (<bold>J, K</bold>).</p></caption><graphic xmlns:xlink="http://www.w3.org/1999/xlink" xlink:href="zookeys-1108-089_article-85156__-g011.jpg" position="float" orientation="portrait" xlink:type="simple" id="oo_705261.jpg"><uri content-type="original_file" xlink:type="simple">https://binary.pensoft.net/fig/705261</uri></graphic></fig><p><bold><italic>Collum</italic></bold>: crests complete and evident; carinotaxy formula I–III+P+M (Figs <xref ref-type="fig" rid="F10">10A</xref>, <xref ref-type="fig" rid="F11">11A</xref>). Following metaterga strongly crested; carinotaxy formula 2/2+I/i+3/3 (Fig. <xref ref-type="fig" rid="F10">10</xref>). Ozoporiferous tubercles very large, coniform. Prozonae delicately alveolate-areolate, fine longitudinal striations in front of stricture. Metazonae with an obvious, corrugate, carved texture (Fig. <xref ref-type="fig" rid="F10">10</xref>). Rings 2 and 3 with long pleural flaps.</p><p><bold><italic>Epiproct</italic></bold> simple, caudal edge uneven, with an obvious central tubercle dorsally (Fig. <xref ref-type="fig" rid="F10">10E</xref>). Paraprocts regularly convex, each with several irregular rows of setae. Hypoproct transversely bean-shaped, with 4+4 small setae (Fig. <xref ref-type="fig" rid="F10">10F</xref>).</p><p><bold><italic>Legs</italic></bold> short, about as long as mid-body height; claw with a relatively large accessory spine at base, about half as long as claw (Fig. <xref ref-type="fig" rid="F11">11C</xref>). ♂ legs 1 very strongly reduced, represented by a sternum showing a pair of small, more slender, fused, paramedian, subunciform prongs directed forward, with about 7–9+7–9 long setae at base; flanked by strongly separated, rudimentary, 1-segmented leg vestiges, with some setae (Fig. <xref ref-type="fig" rid="F11">11D</xref>). ♂ legs 2 slightly hypertrophied, coxae large; penes rather small, much shorter than coxae, oblong-subtrapeziform, each with three strong setae distolaterally (Fig. <xref ref-type="fig" rid="F11">11E</xref>). ♂ legs 3 modified through coxae being especially slender and elongate. ♂ femora 6 and 7 normal, neither modifications.</p><p><bold><italic>Anterior gonopods</italic></bold> (Fig. <xref ref-type="fig" rid="F11">11G</xref>) with a long subtriangular coxosternum with about 9–11 microsetae near distal margin; apicomesal process of coxite very high, rather narrow and digitiform, modestly curved inwards. Telopodite very large, stout and coiled, 1-segmented, lateral in position, much higher than lateral corner of coxite, with a field of six microspinules at base and 6–7 strong setae apically.</p><p><bold><italic>Posterior gonopods</italic></bold> (Figs <xref ref-type="fig" rid="F11">11H, I</xref>) compact. Coxite subquadrate, with a circular field of about 10–15 basolateral microspinules in frontal view; with a field of 19 median microspinules and an apicolateral very strong and long seta in caudal view; apical and mesal parts of coxite with dense, strong and curved setae. Lamelliform lobe membranous, with a rather small, spine-like flagellum.</p><p><bold><italic>Vulvae</italic></bold> very simple, bare, modestly emarginate medially (Fig. <xref ref-type="fig" rid="F11">11F</xref>).</p></tp:treatment-sec><tp:treatment-sec sec-type="remarks" id="SECID0ECDBI"><title>Remark.</title><p>In the absence of direct troglomorphic traits, this species can only be considered as troglophilic at most.</p></tp:treatment-sec><tp:treatment-sec><!--Section generated to contain objects referenced in tp:taxon-treatment.--><fig id="F5" position="float" orientation="portrait"><object-id xmlns:xlink="http://www.w3.org/1999/xlink" content-type="doi" xlink:type="simple">10.3897/zookeys.1108.85156.figure5</object-id><object-id xmlns:xlink="http://www.w3.org/1999/xlink" content-type="arpha" xlink:type="simple">814E26BE-6D7F-5F11-818D-18051E639233</object-id><label>Figure 5.</label><caption><p>Pictures of live animals <bold>A</bold><italic><tp:taxon-name><tp:taxon-name-part taxon-name-part-type="genus" reg="Glyphiulus">G.</tp:taxon-name-part><tp:taxon-name-part taxon-name-part-type="species" reg="sinuatoprocessus">sinuatoprocessus</tp:taxon-name-part></tp:taxon-name></italic> Zhao &amp; Liu, sp. nov. from Cave Niubi Yan <bold>B</bold><italic><tp:taxon-name><tp:taxon-name-part taxon-name-part-type="genus" reg="Glyphiulus">G.</tp:taxon-name-part><tp:taxon-name-part taxon-name-part-type="species" reg="scutatus">scutatus</tp:taxon-name-part></tp:taxon-name></italic> Zhao &amp; Liu, sp. nov. from Cave Bianfu Dong <bold>C</bold><italic><tp:taxon-name><tp:taxon-name-part taxon-name-part-type="genus" reg="Glyphiulus">G.</tp:taxon-name-part><tp:taxon-name-part taxon-name-part-type="species" reg="portaliformis">portaliformis</tp:taxon-name-part></tp:taxon-name></italic> Zhao &amp; Liu, sp. nov. from Cave Baiyan Dong <bold>D</bold><italic><tp:taxon-name><tp:taxon-name-part taxon-name-part-type="genus" reg="Glyphiulus">G.</tp:taxon-name-part><tp:taxon-name-part taxon-name-part-type="species" reg="xiniudong">xiniudong</tp:taxon-name-part></tp:taxon-name></italic> Zhao &amp; Liu, sp. nov. from Cave Xiniu Dong <bold>E</bold><italic><tp:taxon-name><tp:taxon-name-part taxon-name-part-type="genus" reg="Glyphiulus">G.</tp:taxon-name-part><tp:taxon-name-part taxon-name-part-type="species" reg="conuliformis">conuliformis</tp:taxon-name-part></tp:taxon-name></italic> Zhao &amp; Liu, sp. nov. from Cave Yanzi Dong.</p></caption><graphic xmlns:xlink="http://www.w3.org/1999/xlink" xlink:href="zookeys-1108-089_article-85156__-g005.jpg" position="float" orientation="portrait" xlink:type="simple" id="oo_705255.jpg"><uri content-type="original_file" xlink:type="simple">https://binary.pensoft.net/fig/705255</uri></graphic></fig></tp:treatment-sec></tp:taxon-treatment>
