# Supplementary material for: ﻿Revision of the javanicus species group of the millipede genus Glyphiulus Gervais, 1847, with descriptions of five new species from China (Diplopoda, Spirostreptida, Cambalopsidae)
Source: Zookeys. 2022 Jun 23;1108:89–118. doi: 10.3897/zookeys.1108.85156 (PMC9848670; doi:10.3897/zookeys.1108.85156)
Supplement: XML Treatment for Glyphiulus scutatus [file zookeys.1108.85156-treatment4.xml]

<!DOCTYPE tp:taxon-treatment
  PUBLIC "-//TaxonX//DTD Taxonomic Treatment Publishing DTD v0 20100105//EN" "tax-treatment-NSO.dtd">
<tp:taxon-treatment xmlns:tp="http://www.plazi.org/taxpub"><tp:treatment-meta><kwd-group><label>Taxon classification</label><kwd>
                  <named-content content-type="kingdom">Animalia</named-content>
                </kwd><kwd>
                  <named-content content-type="order">Spirostreptida</named-content>
                </kwd><kwd>
                  <named-content content-type="family">Cambalopsidae</named-content>
                </kwd></kwd-group><mixed-citation publication-type="journal"><person-group><name><surname>Zhao</surname><given-names>Yi</given-names></name><name><surname>Guo</surname><given-names>Wan-Ru</given-names></name><name><surname>Golovatch</surname><given-names>Sergei I.</given-names></name><name><surname>Liu</surname><given-names>Wei-Xin</given-names></name></person-group><article-title>﻿Revision of the <italic>javanicus</italic> species group of the millipede genus <italic><tp:taxon-name><tp:taxon-name-part taxon-name-part-type="genus" reg="Glyphiulus">Glyphiulus</tp:taxon-name-part></tp:taxon-name></italic> Gervais, 1847, with descriptions of five new species from China (<tp:taxon-name><tp:taxon-name-part taxon-name-part-type="class">Diplopoda</tp:taxon-name-part></tp:taxon-name>, <tp:taxon-name><tp:taxon-name-part taxon-name-part-type="order">Spirostreptida</tp:taxon-name-part></tp:taxon-name>, <tp:taxon-name><tp:taxon-name-part taxon-name-part-type="family">Cambalopsidae</tp:taxon-name-part></tp:taxon-name>)</article-title><source>Zookeys</source><day>23</day><month>06</month><year>2022</year><volume>1108</volume><fpage>89</fpage><lpage>118</lpage><pub-id pub-id-type="doi">10.3897/zookeys.1108.85156</pub-id></mixed-citation></tp:treatment-meta><tp:nomenclature><label>﻿</label><tp:taxon-name>
                <object-id xmlns:xlink="http://www.w3.org/1999/xlink" content-type="arpha" xlink:type="simple">BDC7A359-4DED-5AC6-956E-EF8150CD70DF</object-id>
                <tp:taxon-name-part taxon-name-part-type="genus" reg="Glyphiulus">Glyphiulus</tp:taxon-name-part>
                <tp:taxon-name-part taxon-name-part-type="species" reg="scutatus">scutatus</tp:taxon-name-part>
                <object-id xmlns:xlink="http://www.w3.org/1999/xlink" content-type="zoobank" xlink:type="simple">http://zoobank.org/9D2EE1BE-88CA-43E0-B7EC-41EBA177FD3E</object-id>
              </tp:taxon-name><tp:taxon-authority>Zhao &amp; Liu</tp:taxon-authority><tp:taxon-status xmlns:xlink="http://www.w3.org/1999/xlink" xlink:type="simple">sp. nov.</tp:taxon-status><xref ref-type="fig" rid="F5">Figs 5B</xref><xref ref-type="fig" rid="F12">, 12</xref><xref ref-type="fig" rid="F13">, 13</xref></tp:nomenclature><tp:treatment-sec sec-type="type material" id="SECID0E4EBI"><title>Type material.</title><p><bold><italic>Holotype</italic></bold> ♂ (<named-content xmlns:xlink="http://www.w3.org/1999/xlink" content-type="dwc:institutional_code" xlink:title="South China Agricultural University" xlink:href="http://grbio.org/institution/south-china-agricultural-university" xlink:type="simple">SCAU</named-content> WL30), China, Guangxi Zhuang Autonomous Region, Hechi City, Du’an Yao Autonomous County, Napang Dong, <named-content xmlns:xlink="http://www.w3.org/1999/xlink" content-type="dwc:verbatimCoordinates" xlink:type="simple"><named-content content-type="geo-json" specific-use="{&#34;type&#34;:&#34;Point&#34;,&#34;coordinates&#34;:[107.851944,24.139444]}" id="NCID0ETFBI" xlink:type="simple">24°08'22"N, 107°51'07"E</named-content></named-content>, 650 m alt., 2015-VII-26, leg. Chen Jujian, Wang Xinhui &amp; Tang Mingruo. <bold><italic>Paratypes</italic></bold>: 2 ♂, 12 ♀ (<named-content xmlns:xlink="http://www.w3.org/1999/xlink" content-type="dwc:institutional_code" xlink:title="South China Agricultural University" xlink:href="http://grbio.org/institution/south-china-agricultural-university" xlink:type="simple">SCAU</named-content> WL30), same data as the holotype. 3 ♂, 4 ♀ (<named-content xmlns:xlink="http://www.w3.org/1999/xlink" content-type="dwc:institutional_code" xlink:title="South China Agricultural University" xlink:href="http://grbio.org/institution/south-china-agricultural-university" xlink:type="simple">SCAU</named-content> G72), same County, Cave Bianfu Dong, <named-content xmlns:xlink="http://www.w3.org/1999/xlink" content-type="dwc:verbatimCoordinates" xlink:type="simple"><named-content content-type="geo-json" specific-use="{&#34;type&#34;:&#34;Point&#34;,&#34;coordinates&#34;:[108.336667,24.031944]}" id="NCID0EOGBI" xlink:type="simple">24°01'55"N, 108°20'12"E</named-content></named-content>, 550 m alt., 2017-VIII-18, leg. Tian Mingyi, Huang Sunbin, Wang Dianmei &amp; Chen Mengzhen.</p></tp:treatment-sec><tp:treatment-sec sec-type="etymology" id="SECID0ETGBI"><title>Etymology.</title><p>To emphasise the anterior gonopod showing a scalloped and shield-shaped coxosternum.</p></tp:treatment-sec><tp:treatment-sec sec-type="diagnosis" id="SECID0EYGBI"><title>Diagnosis.</title><p>Differs from congeners of the <italic><tp:taxon-name><tp:taxon-name-part taxon-name-part-type="genus" reg="Glyphiulus"/><tp:taxon-name-part taxon-name-part-type="species" reg="formosus">formosus</tp:taxon-name-part></tp:taxon-name></italic>-group by both ♂ femora 6 and 7 being slightly inflated and the anterior gonopod without apicomesal process, as well as the posterior gonopod with less than ten microspinules. Based on molecular evidence, <italic><tp:taxon-name><tp:taxon-name-part taxon-name-part-type="genus" reg="Glyphiulus">G.</tp:taxon-name-part><tp:taxon-name-part taxon-name-part-type="species" reg="scutatus">scutatus</tp:taxon-name-part></tp:taxon-name></italic> Zhao &amp; Liu, sp. nov. differs from all other <italic><tp:taxon-name><tp:taxon-name-part taxon-name-part-type="genus" reg="Glyphiulus">Glyphiulus</tp:taxon-name-part></tp:taxon-name></italic> species analysed in a &gt; 15.8% uncorrected p-distance of the COI barcoding gene.</p></tp:treatment-sec><tp:treatment-sec sec-type="description" id="SECID0E1HBI"><title>Description.</title><p>Length of both sexes ca. 25.0–41.0 mm, mid-body rings round in cross-section, their width and height similar, 1.3–1.8 (♂) or 1.8–2.0 mm (♀). Body with 55–68 podous + 1–4 apodous rings + telson. Colouration purple-brownish to dark brownish, legs light brownish to almost transparent (Fig. <xref ref-type="fig" rid="F5">5B</xref>).</p><p><bold><italic>Head</italic></bold> surface smooth. Labrum with four teeth anteromedially (Fig. <xref ref-type="fig" rid="F13">13A</xref>). Ocellaria blackish, with 8–12 ommatidia arranged in two irregular linear rows (Fig. <xref ref-type="fig" rid="F12">12B</xref>). Antennae short, slightly clavate, reaching back to ring 3; in length, antennomeres 5 &gt; 3 &gt; 4 &gt; 2 &gt; 6 &gt; 1 &gt; 7. Antennomeres 5–7 each with a distodorsal field or corolla of bacilliform sensilla (sensory bacilli). Antennomere 7 with four sensory cones (Fig. <xref ref-type="fig" rid="F13">13B</xref>). Gnathochilarium with a separate promentum, setae variable in number, polytrichous or smooth on promentum and mentum, lamellae linguales each with 4–6 setae (Fig. <xref ref-type="fig" rid="F13">13A</xref>). Mandible not dissected.</p><fig id="F12" position="float" orientation="portrait"><object-id xmlns:xlink="http://www.w3.org/1999/xlink" content-type="doi" xlink:type="simple">10.3897/zookeys.1108.85156.figure12</object-id><object-id xmlns:xlink="http://www.w3.org/1999/xlink" content-type="arpha" xlink:type="simple">726EE23C-F984-5441-BE22-515019B9E195</object-id><label>Figure 12.</label><caption><p><italic><tp:taxon-name><tp:taxon-name-part taxon-name-part-type="genus" reg="Glyphiulus">Glyphiulus</tp:taxon-name-part><tp:taxon-name-part taxon-name-part-type="species" reg="scutatus">scutatus</tp:taxon-name-part></tp:taxon-name></italic> Zhao &amp; Liu, sp. nov., ♂ paratype from Cave Napang Dong <bold>A, B</bold> anterior body rings, dorsal and lateral views <bold>C, D</bold> mid-body rings, dorsal and lateral views, respectively <bold>E, F</bold> posterior body rings, dorsal and ventral views, respectively. Scale bars: 1 mm.</p></caption><graphic xmlns:xlink="http://www.w3.org/1999/xlink" xlink:href="zookeys-1108-089_article-85156__-g012.jpg" position="float" orientation="portrait" xlink:type="simple" id="oo_705262.jpg"><uri content-type="original_file" xlink:type="simple">https://binary.pensoft.net/fig/705262</uri></graphic></fig><fig id="F13" position="float" orientation="portrait"><object-id xmlns:xlink="http://www.w3.org/1999/xlink" content-type="doi" xlink:type="simple">10.3897/zookeys.1108.85156.figure13</object-id><object-id xmlns:xlink="http://www.w3.org/1999/xlink" content-type="arpha" xlink:type="simple">55662604-D53D-51CF-99A3-8628C817154F</object-id><label>Figure 13.</label><caption><p><italic><tp:taxon-name><tp:taxon-name-part taxon-name-part-type="genus" reg="Glyphiulus">Glyphiulus</tp:taxon-name-part><tp:taxon-name-part taxon-name-part-type="species" reg="scutatus">scutatus</tp:taxon-name-part></tp:taxon-name></italic> Zhao &amp; Liu, sp. nov., ♂ paratype from Cave Napang Dong <bold>A</bold> gnathochilarium and right antenna <bold>B</bold> antenna tip <bold>C</bold> leg 3, frontal view <bold>D</bold> leg 1, frontal view <bold>E</bold> ♀ paratype, vulvae <bold>F</bold> penes <bold>G, J</bold> posterior gonopod, frontal and caudal views, respectively <bold>H</bold> mid-body leg and claw <bold>I</bold> anterior gonopods, caudal view. Scale bars: 0.5 mm (<bold>A, H</bold>), 0.2 mm (<bold>B–E</bold>), 0.1 mm (<bold>F, G, I, J</bold>).</p></caption><graphic xmlns:xlink="http://www.w3.org/1999/xlink" xlink:href="zookeys-1108-089_article-85156__-g013.jpg" position="float" orientation="portrait" xlink:type="simple" id="oo_705263.jpg"><uri content-type="original_file" xlink:type="simple">https://binary.pensoft.net/fig/705263</uri></graphic></fig><p><bold><italic>Collum</italic></bold>: crests complete and evident; carinotaxy formula I–III+P+M (Figs <xref ref-type="fig" rid="F11">11A, B</xref>). Following metaterga strongly crested and extremely sharp; carinotaxy formula 2/2+I/i+3/3 (Fig. <xref ref-type="fig" rid="F12">12</xref>). Ozoporiferous tubercles very large, subcylindrical. Prozonae delicately alveolate-areolate, fine longitudinal striations in front of stricture. Metazonae with an obvious, corrugate, carved texture (Fig. <xref ref-type="fig" rid="F12">12</xref>). Rings 2 and 3 with long pleural flaps.</p><p><bold><italic>Epiproct</italic></bold> simple, very narrow, caudal edge uneven, with a clear central tubercle dorsally (Fig. <xref ref-type="fig" rid="F12">12E</xref>). Paraprocts regularly convex, each with several irregular rows of setae. Hypoproct transversely bean-shaped, with 3+3 small setae (Fig. <xref ref-type="fig" rid="F12">12F</xref>).</p><p><bold><italic>Legs</italic></bold> slender, about 1.1–1.3 times as long as mid-body height; claw with a small accessory spine at base, about ¼ as long as claw (Fig. <xref ref-type="fig" rid="F13">13H</xref>). ♂ legs 1 very strongly reduced, represented by a sternum showing a pair of small, fused, paramedian, subunciform prongs directed forward, with 3+3 long setae at base; flanked by strongly separated, rudimentary, 2-segmented leg vestiges, with either a few or no setae (Fig. <xref ref-type="fig" rid="F13">13D</xref>). ♂ legs 2 slightly hypertrophied, coxae large; penes small, much shorter than coxae, oblong-subtrapeziform, each with 1–4 strong setae distolaterally (Fig. <xref ref-type="fig" rid="F13">13F</xref>). ♂ legs 3 modified through coxae being especially slender and elongate (Fig. <xref ref-type="fig" rid="F13">13C</xref>). Both ♂ femora 6 and 7 slightly inflated.</p><p><bold><italic>Anterior gonopods</italic></bold> (Fig. <xref ref-type="fig" rid="F13">13I</xref>) with a scalloped and shield-shaped coxosternum with about 6–8 microsetae near lateral corner of coxite. Telopodite very large and coiled, 1-segmented, lateral in position, much higher than lateral corner of coxite, with a field of 5–7 microspinules at base and 4–5 strong setae apically.</p><p><bold><italic>Posterior gonopods</italic></bold> (Figs <xref ref-type="fig" rid="F13">13G, J</xref>) compact. Coxite subquadrate, with a field of about 8–10 basolateral microspinules in frontal view and with a field of ten median microspinules in caudal view; apical and mesal parts of coxite with dense, strong and curved setae. Lamelliform lobe membranous, with a short, broad, distally spike-like flagellum.</p><p><bold><italic>Vulvae</italic></bold> very simple, bare, rather faintly emarginate medially (Fig. <xref ref-type="fig" rid="F13">13E</xref>).</p></tp:treatment-sec><tp:treatment-sec sec-type="remarks" id="SECID0EDOBI"><title>Remark.</title><p>In the absence of direct troglomorphic traits, this species can only be considered as troglophilic at most.</p></tp:treatment-sec><tp:treatment-sec><!--Section generated to contain objects referenced in tp:taxon-treatment.--><fig id="F5" position="float" orientation="portrait"><object-id xmlns:xlink="http://www.w3.org/1999/xlink" content-type="doi" xlink:type="simple">10.3897/zookeys.1108.85156.figure5</object-id><object-id xmlns:xlink="http://www.w3.org/1999/xlink" content-type="arpha" xlink:type="simple">814E26BE-6D7F-5F11-818D-18051E639233</object-id><label>Figure 5.</label><caption><p>Pictures of live animals <bold>A</bold><italic><tp:taxon-name><tp:taxon-name-part taxon-name-part-type="genus" reg="Glyphiulus">G.</tp:taxon-name-part><tp:taxon-name-part taxon-name-part-type="species" reg="sinuatoprocessus">sinuatoprocessus</tp:taxon-name-part></tp:taxon-name></italic> Zhao &amp; Liu, sp. nov. from Cave Niubi Yan <bold>B</bold><italic><tp:taxon-name><tp:taxon-name-part taxon-name-part-type="genus" reg="Glyphiulus">G.</tp:taxon-name-part><tp:taxon-name-part taxon-name-part-type="species" reg="scutatus">scutatus</tp:taxon-name-part></tp:taxon-name></italic> Zhao &amp; Liu, sp. nov. from Cave Bianfu Dong <bold>C</bold><italic><tp:taxon-name><tp:taxon-name-part taxon-name-part-type="genus" reg="Glyphiulus">G.</tp:taxon-name-part><tp:taxon-name-part taxon-name-part-type="species" reg="portaliformis">portaliformis</tp:taxon-name-part></tp:taxon-name></italic> Zhao &amp; Liu, sp. nov. from Cave Baiyan Dong <bold>D</bold><italic><tp:taxon-name><tp:taxon-name-part taxon-name-part-type="genus" reg="Glyphiulus">G.</tp:taxon-name-part><tp:taxon-name-part taxon-name-part-type="species" reg="xiniudong">xiniudong</tp:taxon-name-part></tp:taxon-name></italic> Zhao &amp; Liu, sp. nov. from Cave Xiniu Dong <bold>E</bold><italic><tp:taxon-name><tp:taxon-name-part taxon-name-part-type="genus" reg="Glyphiulus">G.</tp:taxon-name-part><tp:taxon-name-part taxon-name-part-type="species" reg="conuliformis">conuliformis</tp:taxon-name-part></tp:taxon-name></italic> Zhao &amp; Liu, sp. nov. from Cave Yanzi Dong.</p></caption><graphic xmlns:xlink="http://www.w3.org/1999/xlink" xlink:href="zookeys-1108-089_article-85156__-g005.jpg" position="float" orientation="portrait" xlink:type="simple" id="oo_705255.jpg"><uri content-type="original_file" xlink:type="simple">https://binary.pensoft.net/fig/705255</uri></graphic></fig><fig id="F11" position="float" orientation="portrait"><object-id xmlns:xlink="http://www.w3.org/1999/xlink" content-type="doi" xlink:type="simple">10.3897/zookeys.1108.85156.figure11</object-id><object-id xmlns:xlink="http://www.w3.org/1999/xlink" content-type="arpha" xlink:type="simple">F46044C3-5D68-5F13-BED1-A1CC2B3C1234</object-id><label>Figure 11.</label><caption><p><italic><tp:taxon-name><tp:taxon-name-part taxon-name-part-type="genus" reg="Glyphiulus">Glyphiulus</tp:taxon-name-part><tp:taxon-name-part taxon-name-part-type="species" reg="xiniudong">xiniudong</tp:taxon-name-part></tp:taxon-name></italic> Zhao &amp; Liu, sp. nov., ♂ paratype <bold>A</bold> head and collum <bold>B</bold> gnathochilarium and left antenna <bold>C</bold> mid-body leg and claw <bold>D</bold> leg 1, frontal view <bold>E</bold> penes <bold>F</bold> ♀ paratype, vulvae <bold>G</bold> anterior gonopods, caudal view <bold>H, J</bold> posterior gonopod, frontal view <bold>I, K</bold> posterior gonopod, caudal view. Scale bars: 0.5 mm (<bold>A, B</bold>), 0.2 mm (<bold>C–I</bold>), 0.1 mm (<bold>J, K</bold>).</p></caption><graphic xmlns:xlink="http://www.w3.org/1999/xlink" xlink:href="zookeys-1108-089_article-85156__-g011.jpg" position="float" orientation="portrait" xlink:type="simple" id="oo_705261.jpg"><uri content-type="original_file" xlink:type="simple">https://binary.pensoft.net/fig/705261</uri></graphic></fig></tp:treatment-sec></tp:taxon-treatment>
