# Supplementary material for: ﻿Revision of the javanicus species group of the millipede genus Glyphiulus Gervais, 1847, with descriptions of five new species from China (Diplopoda, Spirostreptida, Cambalopsidae)
Source: Zookeys. 2022 Jun 23;1108:89–118. doi: 10.3897/zookeys.1108.85156 (PMC9848670; doi:10.3897/zookeys.1108.85156)
Supplement: XML Treatment for Glyphiulus portaliformis [file zookeys.1108.85156-treatment5.xml]

<!DOCTYPE tp:taxon-treatment
  PUBLIC "-//TaxonX//DTD Taxonomic Treatment Publishing DTD v0 20100105//EN" "tax-treatment-NSO.dtd">
<tp:taxon-treatment xmlns:tp="http://www.plazi.org/taxpub"><tp:treatment-meta><kwd-group><label>Taxon classification</label><kwd>
                  <named-content content-type="kingdom">Animalia</named-content>
                </kwd><kwd>
                  <named-content content-type="order">Spirostreptida</named-content>
                </kwd><kwd>
                  <named-content content-type="family">Cambalopsidae</named-content>
                </kwd></kwd-group><mixed-citation publication-type="journal"><person-group><name><surname>Zhao</surname><given-names>Yi</given-names></name><name><surname>Guo</surname><given-names>Wan-Ru</given-names></name><name><surname>Golovatch</surname><given-names>Sergei I.</given-names></name><name><surname>Liu</surname><given-names>Wei-Xin</given-names></name></person-group><article-title>﻿Revision of the <italic>javanicus</italic> species group of the millipede genus <italic><tp:taxon-name><tp:taxon-name-part taxon-name-part-type="genus" reg="Glyphiulus">Glyphiulus</tp:taxon-name-part></tp:taxon-name></italic> Gervais, 1847, with descriptions of five new species from China (<tp:taxon-name><tp:taxon-name-part taxon-name-part-type="class">Diplopoda</tp:taxon-name-part></tp:taxon-name>, <tp:taxon-name><tp:taxon-name-part taxon-name-part-type="order">Spirostreptida</tp:taxon-name-part></tp:taxon-name>, <tp:taxon-name><tp:taxon-name-part taxon-name-part-type="family">Cambalopsidae</tp:taxon-name-part></tp:taxon-name>)</article-title><source>Zookeys</source><day>23</day><month>06</month><year>2022</year><volume>1108</volume><fpage>89</fpage><lpage>118</lpage><pub-id pub-id-type="doi">10.3897/zookeys.1108.85156</pub-id></mixed-citation></tp:treatment-meta><tp:nomenclature><label>﻿</label><tp:taxon-name>
                <object-id xmlns:xlink="http://www.w3.org/1999/xlink" content-type="arpha" xlink:type="simple">2F6C4A2F-A26D-5C6A-B2EF-C35CFD97C050</object-id>
                <tp:taxon-name-part taxon-name-part-type="genus" reg="Glyphiulus">Glyphiulus</tp:taxon-name-part>
                <tp:taxon-name-part taxon-name-part-type="species" reg="portaliformis">portaliformis</tp:taxon-name-part>
                <object-id xmlns:xlink="http://www.w3.org/1999/xlink" content-type="zoobank" xlink:type="simple">http://zoobank.org/5879B2B8-A5DE-46BE-8710-07E3E41BAE46</object-id>
              </tp:taxon-name><tp:taxon-authority>Zhao &amp; Liu</tp:taxon-authority><tp:taxon-status xmlns:xlink="http://www.w3.org/1999/xlink" xlink:type="simple">sp. nov.</tp:taxon-status><xref ref-type="fig" rid="F5">Figs 5C</xref><xref ref-type="fig" rid="F14">, 14</xref><xref ref-type="fig" rid="F15">, 15</xref></tp:nomenclature><tp:treatment-sec sec-type="type material" id="SECID0E5PBI"><title>Type material.</title><p><bold><italic>Holotype</italic></bold> ♂ (<named-content xmlns:xlink="http://www.w3.org/1999/xlink" content-type="dwc:institutional_code" xlink:title="South China Agricultural University" xlink:href="http://grbio.org/institution/south-china-agricultural-university" xlink:type="simple">SCAU</named-content> WL40), China, Guangxi Zhuang Autonomous Region, Hechi City, Bama County, Cave Baiyan Dong, <named-content xmlns:xlink="http://www.w3.org/1999/xlink" content-type="dwc:verbatimCoordinates" xlink:type="simple"><named-content content-type="geo-json" specific-use="{&#34;type&#34;:&#34;Point&#34;,&#34;coordinates&#34;:[107.137778,24.061111]}" id="NCID0EUQBI" xlink:type="simple">24°03'40"N, 107°08'16"E</named-content></named-content>, 400 m alt., 2015-VII-31, leg. Chen Jujian, Wang Xinhui &amp; Tang Mingruo. <bold><italic>Paratypes</italic></bold>: 7 ♂, 18 ♀ (<named-content xmlns:xlink="http://www.w3.org/1999/xlink" content-type="dwc:institutional_code" xlink:title="South China Agricultural University" xlink:href="http://grbio.org/institution/south-china-agricultural-university" xlink:type="simple">SCAU</named-content> WL40), same data as the holotype.</p></tp:treatment-sec><tp:treatment-sec sec-type="etymology" id="SECID0EERBI"><title>Etymology.</title><p>To emphasise the coxosternum of the anterior gonopods being portal-shaped.</p></tp:treatment-sec><tp:treatment-sec sec-type="diagnosis" id="SECID0EJRBI"><title>Diagnosis.</title><p>Differs from congeners of the <italic><tp:taxon-name><tp:taxon-name-part taxon-name-part-type="genus" reg="Glyphiulus"/><tp:taxon-name-part taxon-name-part-type="species" reg="formosus">formosus</tp:taxon-name-part></tp:taxon-name></italic>-group by the epiproct showing a small caudal protrusion and the anterior gonopods being portal-shaped, combined with a foliate flagellum of the posterior gonopod. Based on molecular evidence, <italic><tp:taxon-name><tp:taxon-name-part taxon-name-part-type="genus" reg="Glyphiulus">G.</tp:taxon-name-part><tp:taxon-name-part taxon-name-part-type="species" reg="portaliformis">portaliformis</tp:taxon-name-part></tp:taxon-name></italic> Zhao &amp; Liu, sp. nov. Differs from all other <italic><tp:taxon-name><tp:taxon-name-part taxon-name-part-type="genus" reg="Glyphiulus">Glyphiulus</tp:taxon-name-part></tp:taxon-name></italic> species analysed in a &gt; 14.4% uncorrected p-distance of the COI barcoding gene.</p></tp:treatment-sec><tp:treatment-sec sec-type="description" id="SECID0ELSBI"><title>Description.</title><p>Length of both sexes ca. 41.0–56.0 mm, mid-body rings round in cross-section, their width and height similar, 2.2–3.0 mm. Body with 55–67 podous + 1 apodous ring + telson. Colouration brownish, legs almost transparent (Fig. <xref ref-type="fig" rid="F5">5C</xref>).</p><p><bold><italic>Head</italic></bold> surface smooth. Labrum with 4 teeth anteromedially (Fig. <xref ref-type="fig" rid="F15">15A</xref>). Ocellaria blackish, with 14–17 ommatidia arranged in 2–3 irregular linear rows (Figs <xref ref-type="fig" rid="F14">14B</xref>, <xref ref-type="fig" rid="F15">15B</xref>). Antennae short, slightly clavate, reaching back to ring 4; in length, antennomeres 5 &gt; 3 &gt; 2 &gt; 4 &gt; 6 &gt; 1 &gt; 7. Antennomeres 5–7 each with a distodorsal field or corolla of bacilliform sensilla (sensory bacilli). Antennomere 7 with four sensory cones (Fig. <xref ref-type="fig" rid="F15">15A</xref>). Gnathochilarium with a separate promentum, polytrichous on promentum and mentum, lamellae linguales each with 6–7 setae (Fig. <xref ref-type="fig" rid="F15">15A</xref>). Mandible not dissected.</p><fig id="F14" position="float" orientation="portrait"><object-id xmlns:xlink="http://www.w3.org/1999/xlink" content-type="doi" xlink:type="simple">10.3897/zookeys.1108.85156.figure14</object-id><object-id xmlns:xlink="http://www.w3.org/1999/xlink" content-type="arpha" xlink:type="simple">3A033FCB-A294-5842-9C1A-FAAA3028C885</object-id><label>Figure 14.</label><caption><p><italic><tp:taxon-name><tp:taxon-name-part taxon-name-part-type="genus" reg="Glyphiulus">Glyphiulus</tp:taxon-name-part><tp:taxon-name-part taxon-name-part-type="species" reg="portaliformis">portaliformis</tp:taxon-name-part></tp:taxon-name></italic> Zhao &amp; Liu, sp. nov., ♂ paratype <bold>A, B</bold> anterior body rings, dorsal and lateral views <bold>C, D</bold> mid-body rings, dorsal and lateral views, respectively <bold>E, F</bold> posterior body rings, dorsal and ventral views, respectively. Scale bars: 1 mm.</p></caption><graphic xmlns:xlink="http://www.w3.org/1999/xlink" xlink:href="zookeys-1108-089_article-85156__-g014.jpg" position="float" orientation="portrait" xlink:type="simple" id="oo_705264.jpg"><uri content-type="original_file" xlink:type="simple">https://binary.pensoft.net/fig/705264</uri></graphic></fig><fig id="F15" position="float" orientation="portrait"><object-id xmlns:xlink="http://www.w3.org/1999/xlink" content-type="doi" xlink:type="simple">10.3897/zookeys.1108.85156.figure15</object-id><object-id xmlns:xlink="http://www.w3.org/1999/xlink" content-type="arpha" xlink:type="simple">BE863F78-D151-5E4E-BA4E-2DB43940ADE2</object-id><label>Figure 15.</label><caption><p><italic><tp:taxon-name><tp:taxon-name-part taxon-name-part-type="genus" reg="Glyphiulus">Glyphiulus</tp:taxon-name-part><tp:taxon-name-part taxon-name-part-type="species" reg="portaliformis">portaliformis</tp:taxon-name-part></tp:taxon-name></italic> Zhao &amp; Liu, sp. nov., ♂ paratype <bold>A</bold> gnathochilarium and left antenna <bold>B</bold> head and collum <bold>C</bold> penes <bold>D</bold> mid-leg and claw <bold>E</bold> leg 3, caudal view <bold>F</bold> leg 1, frontal view <bold>G</bold> ♀ paratype, vulvae <bold>H</bold> anterior gonopods, caudal view <bold>I, J</bold> posterior gonopod, caudal and frontal views, respectively. Scale bars: 0.5 mm (<bold>A, B, D, E</bold>), 0.2 mm (<bold>C, F–J</bold>).</p></caption><graphic xmlns:xlink="http://www.w3.org/1999/xlink" xlink:href="zookeys-1108-089_article-85156__-g015.jpg" position="float" orientation="portrait" xlink:type="simple" id="oo_705265.jpg"><uri content-type="original_file" xlink:type="simple">https://binary.pensoft.net/fig/705265</uri></graphic></fig><p><bold><italic>Collum</italic></bold>: crests complete and evident; carinotaxy formula I–III+P+M (Figs <xref ref-type="fig" rid="F14">14A, B</xref>, <xref ref-type="fig" rid="F15">15B</xref>). Following metaterga strongly crested; carinotaxy formula 2/2+I/i+3/3 (Fig. <xref ref-type="fig" rid="F14">14</xref>). Ozoporiferous tubercles very large, coniform. Prozonae delicately alveolate-areolate, fine longitudinal striations in front of stricture. Metazonae with an obvious, corrugate, carved texture (Fig. <xref ref-type="fig" rid="F14">14</xref>). Rings 2 and 3 with long pleural flaps.</p><p><bold><italic>Epiproct</italic></bold> simple, caudal edge with a central conical protrusion and dorsally with a strong central rounded tubercle (Fig. <xref ref-type="fig" rid="F14">14E</xref>). Paraprocts regularly convex, each with several irregular rows of setae. Hypoproct transversely bean-shaped, no setae visible (Fig. <xref ref-type="fig" rid="F14">14F</xref>).</p><p><bold><italic>Legs</italic></bold> slender, about 1.1 times as long as mid-body height; claw with a small accessory spine at base, about 1/5 as long as claw (Fig. <xref ref-type="fig" rid="F15">15D</xref>). ♂ legs 1 very strongly reduced, represented by a sternum showing a pair of small, fused, paramedian, subunciform prongs directed forward, with about ten long setae at base; flanked by strongly separated, rudimentary, 2-segmented leg vestiges, second segment very large, stout, rod-shaped (Fig. <xref ref-type="fig" rid="F15">15F</xref>). ♂ legs 2 slightly hypertrophied, coxae large; penes small, much shorter than coxae, oblong-subtrapeziform, each with two or three strong setae distolaterally (Fig. <xref ref-type="fig" rid="F15">15C</xref>). ♂ legs 3 modified through coxae being especially slender and elongate (Fig. <xref ref-type="fig" rid="F15">15E</xref>). Both ♂ femora 6 and 7 normal, without modifications.</p><p><bold><italic>Anterior gonopods</italic></bold> (Fig. <xref ref-type="fig" rid="F15">15H</xref>) very tall, with a portal-shaped coxosternum with about 16–18 microsetae near distal margin; apicomesal process of coxite subtriangular, tip small, slightly curved inwards. Telopodite very large and clavate, 1-segmented, lateral in position, slightly higher than lateral corner of coxite, with a field of nine microspinules at base and six strong setae apically.</p><p><bold><italic>Posterior gonopods</italic></bold> (Figs <xref ref-type="fig" rid="F15">15I, J</xref>) compact. Coxite nearly parallelogram-shaped, with an elongated field of about 14 basolateral microspinules in frontal view and with a field of 16 median microspinules in caudal view; apical and mesal parts of coxite with dense, strong and curved setae. Lamelliform lobe membranous, with a relatively long, broad, distally foliate flagellum.</p><p><bold><italic>Vulvae</italic></bold> very simple, bare, faintly emarginate medially (Fig. <xref ref-type="fig" rid="F15">15G</xref>).</p></tp:treatment-sec><tp:treatment-sec sec-type="remarks" id="SECID0E1YBI"><title>Remark.</title><p>In the absence of direct troglomorphic traits, this species can only be considered as troglophilic at most.</p></tp:treatment-sec><tp:treatment-sec><!--Section generated to contain objects referenced in tp:taxon-treatment.--><fig id="F5" position="float" orientation="portrait"><object-id xmlns:xlink="http://www.w3.org/1999/xlink" content-type="doi" xlink:type="simple">10.3897/zookeys.1108.85156.figure5</object-id><object-id xmlns:xlink="http://www.w3.org/1999/xlink" content-type="arpha" xlink:type="simple">814E26BE-6D7F-5F11-818D-18051E639233</object-id><label>Figure 5.</label><caption><p>Pictures of live animals <bold>A</bold><italic><tp:taxon-name><tp:taxon-name-part taxon-name-part-type="genus" reg="Glyphiulus">G.</tp:taxon-name-part><tp:taxon-name-part taxon-name-part-type="species" reg="sinuatoprocessus">sinuatoprocessus</tp:taxon-name-part></tp:taxon-name></italic> Zhao &amp; Liu, sp. nov. from Cave Niubi Yan <bold>B</bold><italic><tp:taxon-name><tp:taxon-name-part taxon-name-part-type="genus" reg="Glyphiulus">G.</tp:taxon-name-part><tp:taxon-name-part taxon-name-part-type="species" reg="scutatus">scutatus</tp:taxon-name-part></tp:taxon-name></italic> Zhao &amp; Liu, sp. nov. from Cave Bianfu Dong <bold>C</bold><italic><tp:taxon-name><tp:taxon-name-part taxon-name-part-type="genus" reg="Glyphiulus">G.</tp:taxon-name-part><tp:taxon-name-part taxon-name-part-type="species" reg="portaliformis">portaliformis</tp:taxon-name-part></tp:taxon-name></italic> Zhao &amp; Liu, sp. nov. from Cave Baiyan Dong <bold>D</bold><italic><tp:taxon-name><tp:taxon-name-part taxon-name-part-type="genus" reg="Glyphiulus">G.</tp:taxon-name-part><tp:taxon-name-part taxon-name-part-type="species" reg="xiniudong">xiniudong</tp:taxon-name-part></tp:taxon-name></italic> Zhao &amp; Liu, sp. nov. from Cave Xiniu Dong <bold>E</bold><italic><tp:taxon-name><tp:taxon-name-part taxon-name-part-type="genus" reg="Glyphiulus">G.</tp:taxon-name-part><tp:taxon-name-part taxon-name-part-type="species" reg="conuliformis">conuliformis</tp:taxon-name-part></tp:taxon-name></italic> Zhao &amp; Liu, sp. nov. from Cave Yanzi Dong.</p></caption><graphic xmlns:xlink="http://www.w3.org/1999/xlink" xlink:href="zookeys-1108-089_article-85156__-g005.jpg" position="float" orientation="portrait" xlink:type="simple" id="oo_705255.jpg"><uri content-type="original_file" xlink:type="simple">https://binary.pensoft.net/fig/705255</uri></graphic></fig></tp:treatment-sec></tp:taxon-treatment>
