# Supplementary material for: ﻿Revision of the javanicus species group of the millipede genus Glyphiulus Gervais, 1847, with descriptions of five new species from China (Diplopoda, Spirostreptida, Cambalopsidae)
Source: Zookeys. 2022 Jun 23;1108:89–118. doi: 10.3897/zookeys.1108.85156 (PMC9848670; doi:10.3897/zookeys.1108.85156)
Supplement: Supplementary material 1 — Table S1 [file zookeys-1108-089_article-85156__-s001.xls]

## Sheet: MatrixOutput
Supporting material Table 1. Uncorrected p-distances for the 657 bp barcoding of the COI gene as between Glyphiulus and some related Cambalosidae taxa.
	Species	1	2	3	4	5	6	7	8	9	10	11	12	13	14	15	16	17	18	19	20	21	22	23	24	25	26	27	28	29	30	31	32	33	34	35	36	37	38	39	40	41	42	43
1	Glyphiulus impletus IBGASJXK002
2	Glyphiulus impletus SCAUWL39	0.0241187
3	Glyphiulus impletus SCAUWL38	0.0666667	0.0815047
4	Glyphiulus fortis JXK375	0.130755	0.149518	0.130016
5	Glyphiulus fortis JXK376	0.130755	0.149518	0.130016	0
6	Glyphiulus fortis JXK377	0.130755	0.149518	0.130016	0	0
7	Glyphiulus calceus IBGASJXK061	0.130755	0.148423	0.12037	0.141805	0.141805	0.141805
8	Glyphiulus calceus SCAUWL37	0.128972	0.14557	0.11938	0.139384	0.139384	0.139384	0.0205607
9	Glyphiulus xiniudong n. sp. SCAUG78	0.14733	0.156006	0.146789	0.154952	0.154952	0.154952	0.149171	0.154321
10	Glyphiulus hainanensis JXK046	0.139963	0.153846	0.155449	0.176174	0.176174	0.176174	0.171271	0.166667	0.162679
11	Glyphiulus hainanensis JXK047	0.141805	0.157119	0.160256	0.169463	0.169463	0.169463	0.171271	0.166667	0.161085	0.0334928
12	Glyphiulus hainanensis JXK048	0.141805	0.157119	0.160256	0.169463	0.169463	0.169463	0.171271	0.166667	0.161085	0.0334928	0
13	Glyphiulus hainanensis JXK049	0.141805	0.157119	0.160256	0.169463	0.169463	0.169463	0.171271	0.166667	0.161085	0.0334928	0	0
14	Glyphiulus hainanensis JXK050	0.141805	0.157119	0.160256	0.169463	0.169463	0.169463	0.171271	0.166667	0.161085	0.0334928	0	0	0
15	Glyphiulus scutatus n. sp.SCAUG72	0.178637	0.179407	0.178899	0.175719	0.175719	0.175719	0.180479	0.180556	0.178082	0.170654	0.169059	0.169059	0.169059	0.169059
16	Glyphiulus scutatus n. sp. SCAUWL30	0.181146	0.180251	0.189231	0.195827	0.195827	0.195827	0.18854	0.192547	0.171516	0.179487	0.185897	0.185897	0.185897	0.185897	0.0658499
17	Glyphiulus formosus JXK282	0.156538	0.166667	0.156894	0.162521	0.162521	0.162521	0.167587	0.168	0.173502	0.165869	0.157895	0.157895	0.157895	0.157895	0.15142	0.158479
18	Glyphiulus foetidus IBGASJXK059	0.230203	0.248609	0.224074	0.226519	0.226519	0.226519	0.228361	0.220561	0.222836	0.21547	0.219153	0.219153	0.219153	0.219153	0.217311	0.22366	0.224678
19	Glyphiulus portaliformis n. sp. SCAUWL40	0.184162	0.204214	0.195238	0.199336	0.199336	0.199336	0.220994	0.216346	0.199052	0.185008	0.185008	0.185008	0.185008	0.185008	0.208531	0.21746	0.195893	0.143646
20	Glyphiulus sinuatoprocessus n. sp. JXK275	0.197053	0.212766	0.18109	0.191275	0.191275	0.191275	0.180479	0.179612	0.204147	0.183413	0.188198	0.188198	0.188198	0.188198	0.204147	0.219551	0.173844	0.171271	0.161085
21	Glyphiulus sinuatoprocessus n. sp. SCAUWL02	0.197053	0.213247	0.181962	0.192053	0.192053	0.192053	0.180479	0.180511	0.201575	0.183413	0.188198	0.188198	0.188198	0.188198	0.20315	0.218354	0.175079	0.171271	0.164297	0
22	Glyphiulus conuliformis n. sp. SCAUG24	0.194085	0.220657	0.20092	0.205128	0.205128	0.205128	0.201479	0.205882	0.2	0.2	0.2	0.2	0.2	0.2	0.219847	0.215054	0.199367	0.205176	0.171157	0.1696	0.170616
23	Glyphiulus deharvengi SCAUG15	0.213628	0.226209	0.212538	0.230032	0.230032	0.230032	0.211786	0.199074	0.21309	0.229665	0.23445	0.23445	0.23445	0.23445	0.219178	0.222052	0.227129	0.237569	0.225908	0.216906	0.215748	0.201527
24	Glyphiulus deharvengi IBGASJXK310	0.213628	0.233766	0.214815	0.228361	0.228361	0.228361	0.211786	0.201869	0.220994	0.224678	0.228361	0.228361	0.228361	0.228361	0.220994	0.221811	0.220994	0.237569	0.226519	0.222836	0.222836	0.192237	0
25	Glyphiulus quadrohamatus IBGASJXK072	0.211786	0.230056	0.209259	0.246777	0.246777	0.246777	0.220994	0.214953	0.239411	0.217311	0.213628	0.213628	0.213628	0.213628	0.228361	0.236599	0.209945	0.224678	0.230203	0.211786	0.211786	0.182994	0.158379	0.158379
26	Glyphiulus sattaa CAM030	0.191529	0.195008	0.198777	0.228435	0.228435	0.228435	0.220994	0.208333	0.205479	0.210526	0.212121	0.212121	0.212121	0.212121	0.21309	0.225115	0.205047	0.208103	0.199052	0.189793	0.190551	0.187786	0.149163	0.151013	0.162063
27	Glyphiulus granulatus IBGASJXK196	0.200737	0.209647	0.190741	0.206262	0.206262	0.206262	0.217311	0.214953	0.211786	0.198895	0.208103	0.208103	0.208103	0.208103	0.213628	0.203327	0.21547	0.220994	0.232044	0.209945	0.209945	0.218115	0.180479	0.180479	0.198895	0.165746
28	Glyphiulus speobius SCAUG62	0.202952	0.217188	0.19755	0.2016	0.2016	0.2016	0.219557	0.204019	0.205793	0.191693	0.198083	0.198083	0.198083	0.198083	0.219512	0.226994	0.210111	0.197417	0.200949	0.182109	0.182965	0.172783	0.164634	0.166052	0.169742	0.147866	0.158672
29	Glyphiulus duangdee CAM022	0.224678	0.23869	0.221713	0.210863	0.210863	0.210863	0.235727	0.231481	0.2207	0.226475	0.22488	0.22488	0.22488	0.22488	0.214612	0.225115	0.22082	0.228361	0.229068	0.218501	0.218898	0.212214	0.193303	0.19337	0.169429	0.179604	0.206262	0.147866
30	Glyphiulus proximus SCAUG61	0.201107	0.214062	0.202144	0.2128	0.2128	0.2128	0.214022	0.196291	0.193598	0.222045	0.231629	0.231629	0.231629	0.231629	0.217988	0.214724	0.205371	0.236162	0.208861	0.194888	0.195584	0.180428	0.150915	0.149446	0.182657	0.146341	0.186347	0.122137	0.181402
31	Glyphiulus proximus SCAUG50	0.200737	0.213729	0.201835	0.21246	0.21246	0.21246	0.213628	0.195988	0.193303	0.221691	0.23126	0.23126	0.23126	0.23126	0.217656	0.214395	0.205047	0.235727	0.208531	0.194577	0.195276	0.180153	0.150685	0.149171	0.18232	0.146119	0.186004	0.121951	0.181126	0
32	Glyphiulus sp. 1 SCAUG33	0.224678	0.23125	0.200613	0.2128	0.2128	0.2128	0.209945	0.200927	0.210366	0.21885	0.215655	0.215655	0.215655	0.215655	0.21189	0.223926	0.210111	0.222836	0.218354	0.190096	0.190852	0.220183	0.179878	0.178637	0.169429	0.175305	0.162063	0.180153	0.192073	0.180153	0.179878
33	Glyphiulus sp. 1 SCAUWL49	0.224678	0.230889	0.200306	0.21246	0.21246	0.21246	0.209945	0.200617	0.210046	0.218501	0.215311	0.215311	0.215311	0.215311	0.211568	0.223583	0.209779	0.222836	0.218009	0.189793	0.190551	0.219847	0.181126	0.178637	0.169429	0.17656	0.162063	0.181402	0.193303	0.181402	0.181126	0
34	Glyphiulus sp. 2 SCAUWL20	0.212177	0.219243	0.204019	0.197092	0.197092	0.197092	0.202952	0.196568	0.198462	0.200642	0.203852	0.203852	0.203852	0.203852	0.207692	0.217929	0.203498	0.217712	0.211447	0.189406	0.190476	0.199074	0.184615	0.182657	0.173432	0.161538	0.177122	0.161787	0.178462	0.163328	0.163077	0.112481	0.112308
35	Glyphiulus sp. 3 SCAUG39	0.197417	0.214062	0.192956	0.216	0.216	0.216	0.197417	0.196291	0.199695	0.21246	0.222045	0.222045	0.222045	0.222045	0.227134	0.226994	0.227488	0.234317	0.234177	0.207668	0.208202	0.206422	0.192073	0.190037	0.166052	0.170732	0.186347	0.161832	0.179878	0.167939	0.167683	0.141985	0.141768	0.127889
36	Glyphiulus zorzini SCAUWL23	0.209945	0.215289	0.207951	0.202875	0.202875	0.202875	0.224678	0.21142	0.196347	0.205742	0.200957	0.200957	0.200957	0.200957	0.2207	0.226646	0.205047	0.226519	0.195893	0.185008	0.185827	0.19542	0.194825	0.197053	0.176796	0.17656	0.178637	0.167683	0.181126	0.170732	0.170472	0.114329	0.114155	0.126154	0.131098
37	Glyphiulus guangnanensis IBGASJXK051	0.204797	0.217069	0.196296	0.220994	0.220994	0.220994	0.206642	0.203738	0.209945	0.217311	0.211786	0.211786	0.211786	0.211786	0.230203	0.240296	0.219153	0.219557	0.191529	0.200737	0.200737	0.192237	0.18232	0.182657	0.191882	0.163904	0.197417	0.175277	0.195212	0.167897	0.167587	0.139963	0.139963	0.149446	0.162362	0.152855
38	Plusioglyphiulus erawan CAM031	0.213628	0.221529	0.201835	0.21246	0.21246	0.21246	0.222836	0.212963	0.21309	0.207337	0.210526	0.210526	0.210526	0.210526	0.240487	0.232772	0.233438	0.246777	0.221169	0.204147	0.204724	0.19084	0.191781	0.186004	0.184162	0.171994	0.200737	0.182927	0.196347	0.175305	0.175038	0.17378	0.173516	0.173846	0.198171	0.173516	0.174954
39	Plusioglyphiulus saksit CAM021	0.195212	0.205928	0.203364	0.21885	0.21885	0.21885	0.211786	0.208333	0.211568	0.185008	0.189793	0.189793	0.189793	0.189793	0.203957	0.202144	0.211356	0.228361	0.21169	0.208931	0.207874	0.181679	0.207002	0.195212	0.191529	0.193303	0.206262	0.202744	0.21309	0.182927	0.182648	0.184451	0.18417	0.181538	0.190549	0.178082	0.195212	0.135464
40	Trachyjulus bifidus CAM059	0.217311	0.229329	0.206422	0.223642	0.223642	0.223642	0.219153	0.214506	0.2207	0.22807	0.23445	0.23445	0.23445	0.23445	0.231355	0.245023	0.219243	0.230203	0.222749	0.218501	0.217323	0.225954	0.223744	0.219153	0.200737	0.190259	0.200737	0.199695	0.211568	0.198171	0.197869	0.193598	0.193303	0.201538	0.202744	0.199391	0.189687	0.2207	0.211568
41	Trachyjulus bifidus CAM061	0.217311	0.229329	0.206422	0.223642	0.223642	0.223642	0.219153	0.214506	0.2207	0.22807	0.23445	0.23445	0.23445	0.23445	0.231355	0.245023	0.219243	0.230203	0.222749	0.218501	0.217323	0.225954	0.223744	0.219153	0.200737	0.190259	0.200737	0.199695	0.211568	0.198171	0.197869	0.193598	0.193303	0.201538	0.202744	0.199391	0.189687	0.2207	0.211568	0
42	Trachyjulus phylloides CAM027	0.21547	0.23869	0.218654	0.236422	0.236422	0.236422	0.213628	0.209877	0.228311	0.218501	0.22488	0.22488	0.22488	0.22488	0.238965	0.243492	0.217666	0.226519	0.244866	0.205742	0.206299	0.216794	0.207002	0.191529	0.178637	0.17656	0.208103	0.181402	0.21309	0.181402	0.181126	0.208841	0.208524	0.18	0.196646	0.207002	0.187845	0.207002	0.219178	0.150685	0.150685
43	Trachyjulus unciger CAM079	0.237569	0.25429	0.238532	0.258786	0.258786	0.258786	0.255985	0.262346	0.270928	0.248804	0.244019	0.244019	0.244019	0.244019	0.245053	0.255743	0.271293	0.228361	0.248025	0.236045	0.23622	0.261069	0.232877	0.224678	0.244936	0.217656	0.224678	0.231707	0.228311	0.228659	0.228311	0.224085	0.223744	0.223077	0.234756	0.248097	0.211786	0.248097	0.245053	0.205479	0.205479	0.196347
44	Trachyjulus magnus CAM070	0.220994	0.230889	0.221713	0.236422	0.236422	0.236422	0.217311	0.219136	0.217656	0.23126	0.22488	0.22488	0.22488	0.22488	0.214612	0.226646	0.208202	0.220994	0.21485	0.197767	0.198425	0.216794	0.207002	0.208103	0.208103	0.182648	0.209945	0.214939	0.237443	0.189024	0.188737	0.213415	0.21309	0.203077	0.208841	0.2207	0.19337	0.199391	0.205479	0.202435	0.202435	0.199391	0.208524

## Sheet: Caption
Table. Estimates of Evolutionary Divergence between Sequences
The number of base differences per site from between sequences are shown. This analysis involved 44 nucleotide sequences. Codon positions included were 1st+2nd+3rd+Noncoding. All ambiguous positions were removed for each sequence pair (pairwise deletion option). There were a total of 657 positions in the final dataset. Evolutionary analyses were conducted in MEGA X [1]
1. Kumar S., Stecher G., Li M., Knyaz C., and Tamura K. (2018). MEGA X: Molecular Evolutionary Genetics Analysis across computing platforms. Molecular Biology and Evolution 35:1547-1549.
Disclaimer: Although utmost care has been taken to ensure the correctness of the caption, the caption text is provided "as is" without any warranty of any kind. Authors advise the user to carefully check the caption prior to its use for any purpose and report any errors or problems to the authors immediately (www.megasoftware.net). In no event shall the authors and their employers be liable for a…
